# Supplementary material for: Quantification of HLA-DM-Dependent Major Histocompatibility Complex of Class II Immunopeptidomes by the Peptide Landscape Antigenic Epitope Alignment Utility
Source: Front Immunol. 2018 May 3;9:872. doi: 10.3389/fimmu.2018.00872 (PMC5943503; doi:10.3389/fimmu.2018.00872)
Supplement: Supplementary file 1 [file table_1.xlsx]

## Sheet: Sheet1
Table S1. Ten most abundant peptides and Epitopes found for the HLA-DQ2.2, 2.5, 7.5 immunopeptidome (Ref. 13 Bergseng et al, 2015).
A9064 MaxQuant (DQ7.5)	A9064 PLAtEAU (DQ7.5)	B9089 MaxQuant (DQ7.5)	B9089 PLAtEAU (DQ7.5)	M9050 MaxQuant (DQ2.2)	M9050 PLAtEAU (DQ2.2)	P9047 MaxQuant (DQ2.2)	P9047 PLAtEAU (DQ2.2)	P9051 MaxQuant (DQ2.2)	P9051 PLAtEAU (DQ2.2)	P9088 MaxQuant (DQ2.5)	P9088 PLAtEAU (DQ2.5)	RN MaxQuant (DQ2.5)	RN PLAtEAU (DQ2.5)	S9037 MaxQuant (DQ7.5)	S9037 PLAtEAU (DQ7.5)	S9087 MaxQuant (DQ2.5)	S9087 PLAtEAU (DQ2.5)
ASFEAQGALANIAVDKA (F5GZ59) (2.631)	*LMQALPMGALPQ (P04233) (12.33)	TPLLMQALPMGALPQ (E7ESL3) (2.979)	*LMQALPMGALPQ (P04233) (10.78)	SGFHPSDIEVDLLK (F5H6I0) (2.185)	FHPSDIEVDLLK (P61769) (12.20)	YRYDLASGATEQLPLT (Q92673) (3.035)	SDSQDLGQHGLEED (P10124) (12.58)	SLDRNLPSDSQDLGQHGLEEDFML (P10124) (2.505)	SDSQDLGQHGLEED (P10124) (16.92)	LPKPPKPVSKMRMATPLLMQALP (E7ESL3) (9.510)	TPLLMQALPMGALP (P04233) (22.93)	LPKPPKPVSKMRMATPLLMQALP (E7ESL3) (11.62)	TPLLMQALPMGALP (P04233) (24.49)	TPLLMQALPMGALPQ (E7ESL3) (1.954)	*LMQALPMGALPQ (P04233) (8.537)	RMATPLLMQALPMGALPQ (E7ESL3) (8.372)	TPLLMQALPMGALP (P04233) (30.74)
TPLLMQALPMGALPQ (E7ESL3) (2.554)	AQGALANIAVDKAN (P01903) (8.795)	VPVPQFGGGDPADIIHD (B8ZZM6) (2.763)	VPVPQFGGGDPADIIH* (Q9NQX7) (6.944)	LPSADEIYDCKVEHWG (P01906) (1.521)	SDSQDLGQHGLEED (P10124) (8.519)	DPSSGLGVTKQDLGPVPM (P04233) (2.988)	PSSGLGVTKQDLGPVPM (P04233) (8.874)	QDLGQHGLEEDFML (P10124) (2.258)	FHPSDIEVDLLK (P61769) (14.01)	PKPPKPVSKMRMATPLLMQALP (E7ESL3) (4.705)	KPPKPVSKMRMATPLLMQA* (P04233) (19.05)	PKPPKPVSKMRMATPLLMQALP (E7ESL3) (4.845)	KPPKPVSKMRMATPLLMQA* (P04233) (21.58)	NPGGYVAYSKAATVTGK (G3V0E5) (1.946)	ITQRKWEAARVAEQ (P03989) (7.719)	PKPPKPVSKMRMATPLLMQALP (E7ESL3) (6.918)	KPPKPVSKMRMATPLLMQA* (P04233) (17.37)
TPLLMQALPMGALPQGPM (E7ESL3) (2.266)	GGYVAYSKAATVTG (P02786) (6.243)	VPVPQFGGGDPADIIHDF (B8ZZM6) (2.582)	AQGALANIAVDKAN (P01903) (6.105)	SLDRNLPSDSQDLGQHGLEEDFML (P10124) (1.460)	*FYLLYYTEFTPTEK (P61769) (6.590)	IDNKGIDSDASYPYK (P25774) (1.837)	FHPSDIEVDLLK (P61769) (8.597)	DPSSGLGVTKQDLGPVPM (P04233) (1.828)	PSSGLGVTKQDLGPVPM (P04233) (6.199)	RMATPLLMQALPMGALPQ (E7ESL3) (4.422)	*LMQALPMGALPQ (P04233) (16.57)	RMATPLLMQALPMGALPQ (E7ESL3) (3.613)	*LMQALPMGALPQ (P04233) (10.97)	QRKWEAARVA (B0UXQ0) (1.862)	GGYVAYSKAATVTG (P02786) (7.608)	LPKPPKPVSKMRMATPLLMQALP (E7ESL3) (6.586)	*LMQALPMGALPQ (P04233) (14.06)
TPLLMQALPMGALPQGP (E7ESL3) (1.916)	KPPKPVSKMRMATPLLMQA* (P04233) (3.161)	NPGGYVAYSKAATVTGKL (G3V0E5) (1.792)	GGYVAYSKAATVTG (P02786) (5.663)	GFHPSDIEVDLLK (F5H6I0) (1.323)	DGTFQKWASVVVPSG (P10314) (6.007)	LPKPPKPVSKMRMATPLLMQALP (E7ESL3) (1.822)	TPTEKDEYACRVNHVT* (P61769) (4.979)	SGFHPSDIEVDLLK (F5H6I0) (1.745)	*FYLLYYTEFTPTEK (P61769) (5.693)	MATPLLMQALPMGALPQ (E7ESL3) (4.257)	SDSQDLGQHGLEED (P10124) (10.03)	RMATPLLMQALPMGALP (E7ESL3) (3.593)	SDSQDLGQHGLEED (P10124) (9.254)	NPGGYVAYSKAATVTGKL (G3V0E5) (1.802)	AQGALANIAVDKAN (P01903) (7.061)	KPPKPVSKMRMATPLLMQALPM (E7ESL3) (4.221)	SDSQDLGQHGLEED (P10124) (9.443)
LPKPPKPVSKMRMATPLLMQALP (E7ESL3) (1.909)	IPELNKVARAAAEVAG (P02786) (3.103)	TPLLMQALPMGALPQGP (E7ESL3) (1.322)	RIEKVEHSDLSFSK (P61769) (4.247)	LPKPPKPVSKMRMATPLLMQALP (E7ESL3) (1.311)	TPTEKDEYACRVNHVT* (P61769) (6.000)	SLDRNLPSDSQDLGQHGLEEDFML (P10124) (1.645)	YRYDLASGATEQLP (Q92673) (3.383)	QDLGQHGLEEDFM (P10124) (1.523)	TGKTITLEVEPSD* (P0CG47) (3.719)	MATPLLMQALPMGALP (E7ESL3) (3.423)	*YVDDTQFVRFDSDAASPR (P01889) (3.625)	EPRAPWIEQEGPEYWDRN (P30453) (3.162)	APWIEQEGPEYWD* (P01889) (2.696)	NPGGYVAYSKAATVTG (G3V0E5) (1.766)	KPPKPVSKMRMATPLLMQA* (P04233) (5.283)	MATPLLMQALPMGALPQ (E7ESL3) (3.870)	RPAGDRTFQKWAAVVVPSG (P01889) (3.386)
IPELNKVARAAAEVAGQF (F5H6B1) (1.849)	VPVPQFGGGDPADIIH* (Q9NQX7) (3.034)	NPGGYVAYSKAATVTGK (G3V0E5) (1.228)	VYRAVTPLGPP (P01920) (2.495)	LPSTEDVYDCRVEHWG (P01903) (1.233)	*DEIYDCKVEHW (P01906) (3.365)	SGFHPSDIEVDLLK (F5H6I0) (1.349)	TGKTITLEVEPSD* (P0CG47) (3.298)	LPKPPKPVSKMRMATPLLMQALP (E7ESL3) (1.487)	*APWIEQEGPEYWD (P01889) (3.248)	KPPKPVSKMRMATPLLMQALPM (E7ESL3) (3.129)	RPGRGEPRFISVGYVD (P01889) (1.825)	EPRAPWIEQEGPEYWDQE (P30443) (2.710)	*YVDDTQFVRFDSDAASPR (P01889) (1.999)	ASFEAQGALANIAVDKA (F5GZ59) (1.465)	IPELNKVARAAAEVAG (P02786) (3.205)	KMRMATPLLMQALPMGALPQ (E7ESL3) (3.134)	*YVDDTQFVRFDSDAASPR (P01889) (2.116)
NPGGYVAYSKAATVTG (G3V0E5) (1.686)	RIEKVEHSDLSFSK (P61769) (2.886)	TPLLMQALPMGALPQGPM (E7ESL3) (1.176)	IPELNKVARAAAEVAG (P02786) (2.453)	YLLYYTEFTPTEKDE (F5H6I0) (1.226)	TGKTITLEVEPSD* (P0CG47) (3.105)	EDPSSGLGVTKQDLGPVPM (P04233) (1.279)	DNKGIDSDASYPYK (P25774) (3.276)	HPSDIEVDLLK (F5H6I0) (1.474)	KPPKPVSKMRMATPLLMQA* (P04233) (3.049)	MATPLLMQALPM (E7ESL3) (2.842)	DGKDYLALNEDLRS (P17693) (1.714)	RMATPLLMQALPMGAL (E7ESL3) (2.512)	RPGRGEPRFISVGYVD (P01889) (1.958)	LPKPPKPVSKMRMATPLLMQA (E7ESL3) (1.295)	RIEKVEHSDLSFSK (P61769) (3.168)	EPRAPWIEQEGPEYWDRN (P30453) (2.482)	DGKDYLALNEDLRS (P17693) (1.755)
NPGGYVAYSKAATVTGKL (G3V0E5) (1.485)	SGNSQESVTEQDSKDST (P01834) (2.125)	ASFEAQGALANIAVDKA (F5GZ59) (1.122)	RPAGDRTFQKWAAVVVPSG (P01889) (1.912)	YYTEFTPTEKDE (F5H6I0) (1.176)	PSSGLGVTKQDLGPVPM (P04233) (3.009)	YYTEFTPTEKDE (F5H6I0) (1.276)	KPPKPVSKMRMATPLLMQA* (P04233) (3.233)	YLLYYTEFTPTEKDEY (F5H6I0) (1.441)	APWIEQEGPEYWD* (P01889) (2.515)	RMATPLLMQALPMGALP (E7ESL3) (2.011)	RPAGDRTFQKWAAVVVPSG (P01889) (1.705)	KMRMATPLLMQALPMGALPQ (E7ESL3) (2.140)	NPDQSGEFMFDFDGDEIFH (P01903) (1.790)	TPLLMQALPMGALPQGP (E7ESL3) (1.290)	WGPGAAKSGVG (P02786) (1.797)	RMATPLLMQALPMGALP (E7ESL3) (2.450)	SWTAADTAAQITQR* (P01889) (1.306)
VPVPQFGGGDPADIIHD (B8ZZM6) (1.302)	VYRAVTPLGPP (P01920) (2.097)	ASFEAQGALANIAVDK (F5GZ59) (1.101)	SGNSQESVTEQDSKDST (P01834) (1.906)	YYTEFTPTEKDEY (F5H6I0) (1.144)	*APWIEQEGPEYWD (P01889) (2.923)	YYTEFTPTEKDEY (F5H6I0) (1.233)	TPLLMQALPMGALP (P04233) (2.456)	EPRAPWIEQEGPEYWDLQ (B0UXQ0) (1.344)	TPLLMQALPMGALP (P04233) (2.427)	KPPKPVSKMRMATPLLMQALP (E7ESL3) (1.974)	NPDQSGEFMFDFDGDEIFH (P01903) (1.237)	MRMATPLLMQALPMGALPQ (E7ESL3) (1.992)	RPAGDRTFQKWAAVVVPSG (P01889) (1.759)	IPELNKVARAAAEVAGQF (F5H6B1) (1.277)	SGNSQESVTEQDSKDST (P01834) (1.610)	MRMATPLLMQALPMGALPQ (E7ESL3) (2.330)	RPGRGEPRFISVGYVD (P01889) (1.258)
ASFEAQGALANIAVDK (F5GZ59) (1.196)	KSRWQQGNVFSCS (P01857) (1.752)	NPGGYVAYSKAATVTG (G3V0E5) (1.028)	IPVQTISRAAAEKL (P02786) (1.816)	YLLYYTEFTPTEKDEY (F5H6I0) (1.115)	KPPKPVSKMRMATPLLMQA* (P04233) (2.421)	HPSDIEVDLLK (F5H6I0) (1.124)	*FYLLYYTEFTPTEK (P61769) (1.855)	GVTKQDLGPVPM (P04233) (1.311)	TPTEKDEYACRVNHVT* (P61769) (2.321)	RMATPLLMQALPM (E7ESL3) (1.777)	DVGEFRAVTELGRP (P01911) (1.082)	MATPLLMQALPMGALPQ (E7ESL3) (1.950)	*APWIEQEGPEYWD (P01889) (1.689)	QRKWEAARVAEQLR (B0UXQ0) (1.076)	VYRAVTPLGPP (P01920) (1.547)	RMATPLLMQALPM (E7ESL3) (2.297)	APWIEQEGPEYWD* (P01889) (1.161)
Each column title shows the name of the cell line used in the study. It is also indicated whether the data was retrieved directly from MaxQuant software (direct engine/identification software) and after processing this data using the PLAtEAU script described in this study. The amino acid sequence of the ten most abundant peptides (MaxQuant columns) or derived epitopes (PLAtEAU) are shown along wi…
