# Supplementary material for: Quantification of HLA-DM-Dependent Major Histocompatibility Complex of Class II Immunopeptidomes by the Peptide Landscape Antigenic Epitope Alignment Utility
Source: Front Immunol. 2018 May 3;9:872. doi: 10.3389/fimmu.2018.00872 (PMC5943503; doi:10.3389/fimmu.2018.00872)
Supplement: Supplementary file 2 [file table_2.xlsx]

## Sheet: Sheet1
Table S2. Relative abundance of CLIP epitopes depending of the HLA-DQ background (Ref. 13 Bergseng et al, 2015).
				P9051						P9047						M9050
		Avg	SEM	Bio 1 Rep 1	Bio 1 Rep2	Bio 1 Rep3	Bio 2 Rep 1	Bio 2 Rep2	Bio 2 Rep3	Bio 1 Rep 1	Bio 1 Rep2	Bio 1 Rep3	Bio 2 Rep 1	Bio 2 Rep2	Bio 2 Rep3	Bio 1 Rep 1	Bio 1 Rep2	Bio 1 Rep3	Bio 2 Rep 1	Bio 2 Rep2	Bio 2 Rep3
DQ2.2	CLIP1	2.90152	0.333613	4.59423	3.80374	4.20528	0.555218	0.632325	0.737997	2.50867	2.73155	3.1491	4.16839	3.80983	3.03594	4.4977	4.59773	3.98243	1.71807	1.78382	1.71526
	CLIP2	2.08586	0.231349	2.33335	1.9234	1.95983	0.653418	0.663714	0.706567	2.92525	3.38943	2.20523	2.61888	2.30827	1.29247	3.53365	3.35633	3.43068	1.59318	1.33051	1.32142
	CLIP3	0.815448	0.134121	1.78878	0.958201	1.62818	0.494142	0.315397	0.144977	0.391133	0.266748	0.315717	0.187341	0.469051	0.320554	0.678116	1.07498	1.19362	1.48508	1.56704	1.39902
	Total:	5.80283
				S9087						P9088						RN
DQ2.5	CLIP1	19.3396	1.04929	19.1063	14.9151	18.3133	23.1528	21.1661	17.6909	26.0053	22.7202	28.2367	18.0644	15.9815	18.5027	16.5567	16.8623	14.4808	17.2518	26.8009	12.3046
	CLIP2	26.059	1.26343	20.0492	28.8997	18.9916	22.2426	25.0737	22.3508	18.4911	20.0052	19.842	25.9866	34.2064	28.4239	28.7841	29.8482	31.9833	27.7378	34.1671	31.9785
	CLIP3	13.8719	0.779987	14.3021	13.9874	14.2232	17.6015	18.6241	20.7056	12.5837	13.1045	12.5232	9.647	9.47452	8.50507	15.3941	17.2322	15.8195	13.3021	10.3417	12.322
	Total:	59.2704
				S9037						B9089						A9064
DQ7.5	CLIP1	3.03413	0.639498	5.3786	4.99745	5.93219	1.09872	0.736285	0.826446	1.13076	1.15732	0.811199	0.336978	0.312186	0.194903	7.93959	6.29972	7.88661	3.5649	3.23164	2.77885
	CLIP2	0.0739403	0.023187	0.00910285	0.00557784	0.00682922	0.00816813	0.00587833	0.012009	0.094372	0.0342702	0.055458	0.00623453	0.00509108	0.00473614	0.280584	0.277104	0.266796	0.0945698	0.0729342	0.0912106
	CLIP3	10.5517	0.760216	8.79486	7.94996	10.16	15.4019	15.3266	16.3711	8.92548	10.0135	15.2479	8.33319	9.45207	12.7275	10.4229	10.196	11.1574	5.97876	7.09109	6.38096
	Total:	13.6598
Percentage of the three detected CLIP epitopes associated to the different HLA-DQ molecules for each sample as found in ref. 13. Three cell lines were used for each condition and measured in triplicates. Average (Avg) and SEM (Standard Error of the Mean) calculated for each HLA-DQ allele.
