# Supplementary material for: Quantification of HLA-DM-Dependent Major Histocompatibility Complex of Class II Immunopeptidomes by the Peptide Landscape Antigenic Epitope Alignment Utility
Source: Front Immunol. 2018 May 3;9:872. doi: 10.3389/fimmu.2018.00872 (PMC5943503; doi:10.3389/fimmu.2018.00872)
Supplement: Supplementary file 3 [file table_3.xlsx]

## Sheet: Sheet1
Table S3. PLAtEAU output for the relative abundance of epitopes identified on the DR3 dataset.
Core Epitope	Proteins	DMhigh_A_01	DMhigh_A_02	DMhigh_A_03	DMhigh_B_01	DMhigh_B_02	DMhigh_B_03	DMlow_A_01	DMlow_A_02	DMlow_A_03	DMlow_B_01	DMlow_B_02	DMlow_B_03	DRonly_A_01	DRonly_A_02	DRonly_A_03	DRonly_B_01	DRonly_B_02	DRonly_B_03
ACARPLISVYSEKGESSGKN	P36578	0	0	0	0	0	0	0	0	0	0	0	0	0.149534	0.0914028	0	0	0.132013	0.344879
AAVAGKKPVVGKK	P36578	0	0	0	0	0	0	0.00565095	0.00603405	0	0.0023994	0.00765685	0.00572375	0.0400268	0.0235446	0.0202735	0.0783753	0.0452212	0
LPLVVEDKVEGYKKT	P36578	0.138932	0.0987789	0.0955739	0.105983	0.0491954	0.0884087	0.0291409	0.0237003	0	0.0250262	0.016185	0.0233336	0	0	0	0	0	0
ITGTLRKDKTLLRDEKK	Q9Y490	0.0242763	0.0274993	0.028172	0.0367534	0.0219489	0.0235396	0.0103589	0.007766	0.00842541	0.0167554	0.00765263	0.00579231	0	0	0	0	0	0
AAKILADATAKMVEA	Q9Y490	0.0249978	0.0626301	0.0364236	0.116567	0.101126	0.0540518	0	0	0	0	0	0	0	0	0	0	0	0
AALTRDPQFQKLQ	P06744;P06744-2	0.326837	0.324079	0.343434	0.482551	0.209629	0.555667	0.378285	0.410305	0.403065	0.43177	0.345915	0.428694	0	0	0	0	0	0
NTPILVDGKDVMPEVN	P06744;P06744-2	0.652748	0.56368	0.737858	0.828162	0.532384	0.742931	0.127071	0.0413583	0.192994	0.104073	0.0561364	0.128087	0	0	0	0	0	0
AANNLREDYKFHHTF	P13667	0.150002	0.172897	0.168265	0.174098	0.116619	0.167805	0.100111	0.0904024	0.102515	0.122228	0.072434	0.101993	0	0	0	0	0	0
FDSIVMDPKKDVLIE	P13667	0.0820884	0.090576	0.0501146	0.134994	0.119965	0.0338273	0.055607	0.0868877	0.0746561	0.070708	0.108553	0.098807	0	0	0	0	0	0
AAPEEHDSPTEASQPIVEEEETKTFK	Q9H0S4;Q9H0S4-2	0	0.0471081	0.0299271	0	0.0542739	0.120038	0	0	0	0	0	0	0	0	0	0	0	0
AAVQAAEVKVDGSEPK	Q15046	0	0.0175289	0.0116428	0	0.0214871	0.0296751	0	0	0	0	0	0	0.0931616	0.106908	0	0	0.145532	0.491127
VDDTQFVRFDSDAASQ	P01891;P01892;P04439;P05534;P10314;P10316;P13746;P13746-2;P16188;P16189;P16190;P18462;P30443;P30447;P30450;P30453;P30455;P30456;P30457;P30459;P30512	1.55113	1.5141	1.75484	2.34911	1.49252	2.12833	4.64896	3.36733	4.3657	4.63152	5.0124	3.32507	0.587457	0.67766	0.835373	1.09795	1.08149	3.23172
AAVVVPSGEEQRYT	P01889;P01893;P03989;P04222;P04439;P05534;P10319;P13746;P13746-2;P13747;P16188;P17693;P18463;P18464;P18465;P30443;P30447;P30455;P30460;P30462;P30464;P30466;P30475;P30479;P30480;P30481;P30483;P30484;P30485;P30487;P30488;P30490;P30491;P30492;P30493;P30495;P30498;P30501;P30504;P30505;P30508;P30510;P30685;Q04826;Q07000;Q29718;Q29836;Q29865;Q29940;Q29960;Q29960-2;Q29963;Q95365;Q9TNN7	0	0	0	0	0	0	0.0296574	0.0379445	0.049142	0.0287373	0.0318252	0.0170458	0	0	0	0	0	0
DRNTQIFKTNTQTYREN	P18464;P30491;Q29940	0.0694067	0.0801726	0.07889	0.104483	0.0676758	0.0936055	0.324595	0.337505	0.383407	0.479312	0.424276	0.261747	0.173886	0.13018	0.1335	0.184199	0.10544	0.455891
GCDVGPDGRLLRGHN	P18464;P30460;P30475;P30479;P30480;P30486;P30490;P30498;Q04826;Q29836;Q31610;Q95365	0.0226093	0.019588	0.0154086	0.0319935	0.0156172	0.021771	0.0265141	0.0285024	0.0286988	0.0404724	0.0218713	0.0200214	0.092459	0.105562	0	0.170775	0.160081	0.46067
DTQFVRFDSDAASPR	P01889;P04222;P10319;P18463;P18464;P18465;P30460;P30462;P30464;P30475;P30480;P30484;P30486;P30490;P30491;P30492;P30493;P30495;P30498;P30501;P30504;P30508;P30510;P30685;Q07000;Q29718;Q29836;Q29865;Q29940;Q29960;Q29960-2;Q29963;Q31610;Q95365	0.0685995	0.0536521	0.0558013	0.0735724	0.0499086	0.0735015	0.0577941	0.111758	0.129492	0.0895881	0.132237	0.0866839	0	0	0	0	0	0
AAVVVPSGQEQRYT	P01892;P10316	0.0929687	0.107719	0.112871	0.165785	0.035069	0.108169	0.645985	0.550904	0.610072	0.896957	0.576203	0.506172	0.37911	0.453458	0.55704	0.842725	0.648469	2.14628
AEKLARDLKAVKYVE	P60953;P60953-1	0.205181	0.16333	0.170201	0.137885	0.100307	0.114051	0.108393	0.122957	0.12512	0.126202	0.148	0.131238	0	0	0	0	0	0
DGKVIIVDAENVLVADK*	Q8NDZ4;Q8NDZ4-2	0.0798165	0.0720698	0	0.0960748	0.0706547	0.067379	0.14207	0.1243	0.0822663	0.127637	0.147507	0.00887057	0	0	0	0	0	0
*NVLVADKRLIRQNKP	Q8NDZ4;Q8NDZ4-2	0.217542	0.205641	0.177542	0.246921	0.112736	0.205461	0.216002	0.235478	0.207495	0.133126	0.239167	0.101885	0	0	0	0	0	0
EEEIAALVIDNGSGMCKAG	P63261	0	0	0	0	0	0	0.0179738	0.0220935	0	0.0362552	0.0296942	0	0	0.0734001	0.0439618	0.106479	0.0886496	0
AEREIVRDIKEKL	A5A3E0;P0CG38;P0CG39;P60709;P60712;P62736;P63261;P63267;P63267-2;P68032;P68133;Q6S8J3	0.0410546	0.201335	0.21813	0.0894009	0.206376	0.00506946	0.0133217	0.0153741	0.00748914	0.0244357	0.00922904	0.0106694	0	0	0	0	0	0
DDDIAALVVDNGSGMCKA	P60709;P60712	0	0	0	0	0	0	0	0	0	0	0	0	0	0.0927057	0.132637	0.688812	0.193214	0.772242
RSIVTDLVSQMDPHGR	O60313;O60313-2	0.0721698	0.0515337	0.03255	0.0474817	0	0.066539	0	0	0	0	0	0	0	0	0	0	0	0
AEVQVLVLDGRGHLLGR	P40429	0.0694394	0.0325264	0.0719258	0	0.042708	0.0690272	0.21161	0.101542	0	0.214843	0.51795	0.142762	0	0	0	0	0	0
LSKVWRDQHFVKIQ	P02786	0.646985	0.509693	0.567969	0.534818	0.207648	0.207698	1.00489	1.02573	0.808199	0.7168	1.26261	1.25454	0	0	0	0	0	0
SVIIVDKNGRL	P02786	3.76888	4.11255	5.24501	4.97925	4.70877	7.89706	5.20328	5.72449	6.45381	4.8742	5.88982	5.05293	0	0	0	0	0	0
AFTYINLDKAVLGTSNF	P02786	0.0305038	0.0275742	0.0708727	0.0288527	0.0179135	0.022479	0.0657648	0.0834238	0.0325793	0.0424834	0.0799254	0.00710787	0	0	0	0	0	0
LLSFVRDLNQYRADIK	P02786	1.05754	5.15603	2.77167	2.75768	0.78194	0.201085	0.0769269	0.109123	0.103573	0	0.0655815	0.0647758	0	0	0	0	0	0
AGKILSDDVPIRDYR	P54725;P54725-2;P54725-3	0.456993	0.46937	0.373336	0.532998	0.624279	0.471359	0.0760705	0.0693078	0.0555553	0.0850867	0.0776875	0.0601673	0	0	0	0	0	0
LAKAIELSLKEQRQQS	Q92783;Q92783-2	0.0532437	0.0440675	0	0.0341692	0.0416669	0	0.0152241	0.0674065	0.0634398	0.065139	0.058444	0.0249343	0	0	0	0	0	0
KAKHYHKEYRQ	P18124	0	0	0	0	0	0	0.00581896	0.00284564	0.000407181	0	0.0014952	0.0100468	0.0708099	0.0137198	0	0.0921217	0.109229	0
KVQWKVDNALQSGNS	P01834	0.0136659	0	0.0193878	0.0353484	0.025	0.022215	0.332035	0.315217	0.350586	0.883327	0.481827	0.375949	0	0	0	0	0	0
FGRFASFEAQGALANIAVDKAN*	P01903	0.0527747	0.0290752	0	0	0.102665	0.0414659	0	0	0	0	0	0	0	0	0	0	0	0
*LANIAVDKANLEIM	P01903	0.187948	0.1083	0.0610748	0.125921	0.192496	0.107043	0.00744556	0.120635	0	0.218241	0.0643098	0.314575	0	0	0	0	0	0
ALTVPELTQQMFDAK	P04350;P68371;Q13509;Q13509-2	0	0	0	0	0	0	0	0	0	0	0	0	0.0663607	0	0.0918922	0.197472	0.206655	0.596792
ANPRKFNLDATELSIR	O43752	0	0	0	0	0	0	0.0957813	0.139643	0.147369	0.123073	0.220557	0	0	0	0	0	0	0
ANQILVLDGKLLRTEPA	P52848	0.0472961	0.0700029	0.0198393	0.0764177	0.0811281	0.0809515	0	0	0	0	0	0	0	0	0	0	0	0
LPPPIIFWMDNSFQRLPQ	Q92823;Q92823-2;Q92823-3;Q92823-4;Q92823-5;Q92823-6	0.0202145	0.0288807	0.0221719	0.0215682	0	0.0329595	0.174229	0.281777	0.243199	0.13979	0.0733784	0.247577	0	0	0	0	0	0
APGIILLDEATSALDTS	Q9NP58;Q9NP58-4	0.047118	0.0489746	0.0241196	0.142848	0.111875	0.194134	0	0	0	0	0	0	0	0	0	0	0	0
APGKGILAADESTGSIA	P04075;P04075-2	0.192032	0.235863	0.197152	0.283564	0.196387	0.247949	0.302044	0.26505	0.33035	0.464715	0.364789	0.327882	0.102838	0	0.21436	0.20242	0.238525	0.719053
APGKGILAADESVGSMA	P09972	0	0.0282441	0.0434537	0.0371118	0	0.0453686	0.0219133	0	0.0571941	0.032231	0.0266378	0.015226	0	0	0	0	0	0
VIMITGDNKGTAVA	P16615;P16615-2;P16615-3;P16615-4;P16615-5	0.0781406	0.120037	0.12331	0.1338	0.0734257	0.111007	0.192371	0.181553	0.197847	0.173743	0.185468	0.152152	0	0	0	0	0	0
GVPAVVIDMSGLREKDD	P13796	0.0972394	0.315746	0.3482	0.642362	0.303228	0.249971	0.789892	0.0673585	0.358671	0.94906	0.461959	0.59054	0	0	0	0	0	0
KTENLNDDEKLNNAKY	P13796;P13796-2	0.0326585	0.04685	0.0345889	0.0374171	0.0268047	0.0318471	0.022691	0.0176658	0.0249062	0.0202784	0.0368479	0.0279067	0	0	0	0	0	0
KIGNFSTDIKDSKAY	P13796	0	0	0	0	0	0	0.0947521	0.107188	0.121692	0.0875904	0.0925578	0.0974031	0	0	0	0	0	0
APNRTITVDDKMSLR	P23458	0.342242	0.414414	0.370294	0.506574	0.226808	0.289831	0.262971	0.298311	0.264811	0.261655	0.220223	0.153773	0	0	0	0	0	0
APPEVVMDPALAAQYEH	P62826	0.0628566	0.0628182	0.155253	0.024971	0.0804018	0.110833	0	0	0	0	0	0	0	0	0	0	0	0
APPGEFNEVFNDVRLLLNNDN	P47755;P47755-2;P52907	0.250679	0.0295737	0	0	0.201042	0.8225	0	0	0	0	0	0	0	0	0	0	0	0
KPVSKMRMATPLLMQA	P04233;P04233-2;P04233-3	0.67212	0.771962	0.41668	0.561825	0.18173	0.242724	18.5962	17.9898	18.3641	8.61333	4.05738	5.27028	96.986	97.2931	97.4942	94.207	95.1234	87.6869
APPKESLELEDPSSGLGVTKQDLGPVPM	P04233-2	0	0	0	0	0	0	0	0	0	0	0	0	0.0715933	0	0.137824	0.149286	0.059514	0.551762
EDQKPVMDDQRDLISNN	P04233;P04233-2;P04233-3	0	0	0	0	0	0	0.0803652	0.0531151	0.0574857	0.137572	0.105422	0.0142413	0	0	0	0	0	0
EGPELSPDDPAGLLDLR	P41273	0	0	0	0	0	0	0.0942529	0.0667013	0.0417094	0	0.0707133	0.0109337	0	0	0	0	0	0
ARMITIDGKQIKLQ	P61019;P61019-2	0.191357	0.21249	0.161319	0.101513	0.247508	0.207282	0	0.0422097	0.0400282	0.0257497	0	0.0452903	0	0	0	0	0	0
ASASGAMAKHEQILVLD	Q9P0L0;Q9P0L0-2	0.0276119	0.0387346	0.0310413	0.0402911	0.0412373	0.0345107	0	0	0	0	0	0	0.13668	0.186246	0	0	0.358559	0.845273
RPVAVALDTKGPEIR	P14618;P14618-2;P14618-3	0.0669909	0.0394752	0.0463729	0.074816	0.0447267	0	0.104801	0.168586	0.138789	0.111993	0.136127	0.158158	0	0	0	0	0	0
RLAPITSDPTEATAVG	P14618;P14618-3	0.0589954	0.0630589	0.0820024	0.0874487	0.0687317	0	0.0391144	0.054709	0.0425923	0.0367502	0.0290137	0.0559327	0	0	0	0	0	0
SKPHSEAGTAFIQTQ	P14618;P14618-2	0	0	0	0	0	0	0	0.0155536	0.0074286	0.0134888	0	0.0136647	0	0	0	0	0	0
TESFASDPILYRPVA*	P14618;P14618-2;P14618-3	0	0	0	0	0	0	0	0.091227	0.0479837	0.106644	0.078658	0.0375067	0	0	0	0	0	0
LKQLLSDKQQKRQSGQ	P46940	0.0237469	0.0301147	0.0358809	0.040227	0.0231074	0.0309489	0.0264123	0.0187042	0.0260391	0.0352009	0.0231901	0.022595	0	0	0	0	0	0
RSIQVDGKTIKAQ	P62491;P62491-2;Q15907;Q15907-2	0.920896	1.8657	0.847101	1.40574	1.18407	1.67027	0.253036	0.349056	0.332484	0.426703	0.430026	0.421929	0	0	0	0	0	0
AVEEYSCEFGSAK	Q00325-2	0	0	0	0	0	0	0	0	0	0	0	0	0.0512975	0.0367857	0	0.0592748	0.0492996	0
KTLAVLLDNILQRIG	Q09328	0.00800258	0	0.043493	0.0166388	0.0131314	0	0.0468547	0.0837062	0.0713361	0.0482342	0.0258102	0.0830312	0	0	0	0	0	0
NQKGHSGLQPRGFLS	P01912;P20039;Q5Y7A7;Q95IE3;Q9GIY3	0.0991852	0.0909927	0.0806039	0.107364	0.0862883	0.102782	0.122231	0.143308	0.178406	0.126295	0.175787	0.178866	0.0474202	0.0471274	0.0422471	0.136551	0.0778404	0.541068
EAYALGLDTKNYFKDLPK	P48449;P48449-3	0.132109	0.13645	0.0287221	0.11565	0.0999773	0.0976287	0	0	0	0	0	0	0	0	0	0	0	0
YEHIVADDRFTKSIS	P48449;P48449-2;P48449-3	0.0818392	0.0999973	0.0791947	0.117768	0.125694	0.08151	0.0432601	0.0285365	0.0375435	0.0561696	0	0.0445195	0	0	0	0	0	0
VCQALAKDPKLQQGYN	P50897	2.07303	2.11365	2.12656	0.304685	0.0806994	1.862	0.296984	0.304823	0.315366	0.422952	0.309757	0.260841	0	0	0	0	0	0
DASKILVDALQKFADD	O75787;O75787-2	1.14266	0.425915	0.563156	0.902624	0.852268	0.824135	0.609318	1.06683	0.593432	0.601264	1.04307	0.748457	0	0	0	0	0	0
DKLMIEMDGTENKSK	P06733	0.443105	0.520748	0.654419	0.732594	0.358374	0.340393	0.346561	0.29268	0.180685	0.300479	0.387898	0.149657	0	0	0	0	0	0
SPDDPSRYISPDQLADLYKS	P06733;P06733-2	0.00706977	0.0213375	0.0332914	0.0454851	0	0.027994	0	0	0	0	0	0	0	0	0	0	0	0
DDHKLSLDELHRKYG	P05023;P05023-2;P05023-3;P05023-4	0	0	0	0	0	0	0.0274684	0.0367152	0.0392278	0.0655763	0.0527021	0.0487311	0	0	0	0	0	0
NTVIHLDQALARMR	Q15154;Q15154-2	0.314081	0.858687	0.591731	0.907901	2.91119	1.27803	0.501947	0.197652	0.244919	0.151622	0.812877	0.185759	0	0	0	0	0	0
DPFFYDEHTLRKR	Q96DB9;Q96DB9-2	1.31483	1.2218	1.42267	1.72178	1.40406	1.89922	1.16872	1.10373	1.12533	1.36669	1.36294	1.31321	0	0	0	0	0	0
VPTDGNAGLLAEPQIAMFCGR	P05067;P05067-11;P05067-2;P05067-3;P05067-4;P05067-5;P05067-6;P05067-7;P05067-8;P05067-9	0	0	0	0	0	0	0	0.0214545	0.0138926	0.0147498	0.0615201	0.0151033	0	0	0	0	0	0
DDVLANMISEPRISYGNDA	P05067;P05067-10;P05067-11;P05067-3;P05067-4;P05067-5;P05067-6;P05067-7;P05067-8;P05067-9	0	0	0	0	0	0	0.0175978	0	0.00535648	0.0156925	0.0434273	0	0	0	0	0	0	0
DENQLLVADVKRLGKQN	O75558	0	0.0307728	0.0191887	0.0417156	0.034548	0.0428848	0	0	0	0	0	0	0	0	0	0	0	0
SENLLADVKGARAAL	O75558	0.414559	0.217349	0.248063	0.339943	0.503443	0.261999	0.487749	0.242931	0.182061	0.201119	0.324043	0.300928	0	0	0	0	0	0
GDLTLYQSNTILRHLG	P09211	0.0522572	0.0162278	0.0358008	0.0662686	0.0533372	0.0551132	0.153167	0.235805	0.126589	0.0571524	0.331466	0.143082	0	0	0	0	0	0
DGEFSMDLRTKSTGGAPT	P07737	0.685749	0.754795	0.768331	0.774677	0.40737	0.364181	0.618651	0.950483	1.15041	0.964619	1.01565	0.703737	0	0	0	0	0	0
GPGGKEATWVVDVKNGKGSV	P22307;P22307-2;P22307-4;P22307-6;P22307-7;P22307-8	0	0	0	0	0	0	0.0204731	0.0176877	0	0.0292701	0.0176241	0.0281934	0	0	0	0	0	0
DGPVVTDPKAPNVVV	P52566	0.162779	0.164538	0.0805854	0.204116	0.158162	0.0766875	0.0892584	0.0780506	0.0955174	0.0997051	0.0803336	0	0	0	0	0	0	0
VIKVFNDMKVRKSSTPE	P23528	3.7554	3.54509	3.38298	4.40822	3.002	5.41324	1.24081	1.31327	1.13014	1.29204	1.69059	1.38922	0	0	0	0	0	0
KVLERDQKLSELDDR	P23763;P23763-2;P23763-3;P63027;Q15836	0.592003	0.585542	0.620822	1.06481	0.344593	0.444755	0.430219	0.393964	0.332497	0.630535	0.409052	0.351116	0	0	0	0	0	0
DKEQLTAEAKELRQK	Q15025;Q15025-2;Q15025-3;Q15025-4;Q15025-5;Q15025-6;Q15025-7;Q15025-8	0	0.0166834	0.0175054	0.0223525	0.00956546	0.0132118	0.0256901	0.0158225	0.0272035	0.0391356	0.0250036	0.00636546	0	0	0	0	0	0
DKVQDLGRDSKTSSAEVT	P48960;P48960-2;P48960-3	0.0199738	0.0272479	0.023499	0.0367899	0.016493	0.0233132	0.12823	0.0940604	0.12854	0.28424	0.207737	0.16053	0	0	0	0	0	0
DLELLIQTATRDLAQYDAAHHE	Q02818	0	0	0	0	0	0	0.0178261	0.0702574	0.0179357	0.0148557	0.0436884	0.00356115	0	0	0	0	0	0
DLLVRTQNSWTQDGMNS	O60512	0.276416	0.192117	0.22089	0.360494	0.253235	0	0	0	0	0	0	0	0	0	0	0	0	0
ITADIGTDPRGPRAPSGP	O60512	0	0	0	0	0	0	0.0586102	0.052964	0.0657163	0.0825521	0.0601809	0.0560725	0	0	0	0	0	0
KSINPDEAVAYG	P0DMV8;P0DMV8-2;P0DMV9;P11142;P11142-2;P17066;P34931;P54652	1.56101	1.61846	1.59542	2.26557	2.01083	2.70746	0.709985	0.656031	0.820141	1.03203	1.01733	0.81778	0	0	0	0	0	0
IPDQLVILDMKHGVE	P49755	0	0	0	0	0	0	0.128154	0.141126	0.128041	0.113247	0.0743517	0.00560266	0	0	0	0	0	0
DLSESIVNDFAYMKKREEE	P49755	0	0	0	0	0	0	0.0294481	0.0383812	0	0.0089335	0	0.0636422	0	0	0	0	0	0
NTLVFIVDVKANKHQIK	P62750	0.0971564	0.101227	0.0629975	0.0977975	0.0766194	0.0496166	0.0339529	0.0439928	0.0565782	0	0.0564573	0.0676281	0	0	0	0	0	0
ISKNIPTTKDVEPLLEI	Q9ULH0;Q9ULH0-2;Q9ULH0-4	1.61978	0	1.43032	1.69708	1.26061	0	0.824072	1.26277	1.12266	1.14124	1.02354	1.12703	0	0	0	0	0	0
DNTPLLKDDKDRKAEG	Q9ULH0;Q9ULH0-2;Q9ULH0-4;Q9ULH0-5	0.0166121	0.0185366	0.014048	0	0.0149127	0.0169485	0.00480068	0.00312872	0.00299174	0.00507781	0.00303839	0.00219376	0	0	0	0	0	0
DPKEQEVLIDEQLHSPE	Q14114;Q14114-2;Q14114-3;Q14114-4	0.102294	0	0.0745195	0.167963	0.122457	0.106233	0	0	0	0	0	0	0	0	0	0	0	0
DPKRTIAQDYG	Q06830	2.38796	2.71313	3.01294	3.44134	2.93771	3.64591	0.782814	0.624808	0.798682	0.967648	0.937185	0.831539	0	0	0	0	0	0
GLFIIDDKGILRQ	Q06830;Q13162	0.327992	0.221938	0.198555	0.226814	0.228662	0.272346	0.642822	0.970058	0.382905	0.342755	0.741645	0.158495	0	0	0	0	0	0
DPPLIALDKDAPLRFA	O94985;O94985-2	0.0163996	0.017413	0.0125259	0	0.0223359	0.0303764	0.114912	0.223079	0.0798474	0.135169	0.201377	0.101699	0	0	0	0	0	0
DPTGWVTIDENTGSIK	Q02487;Q02487-2	0	0	0	0	0	0	0.0185138	0.0137698	0.00817879	0.05011	0.0486689	0.0477569	0	0	0	0	0	0
DRLSILLDQVAEMQDEL	Q9NTJ5;Q9NTJ5-2	0.00380808	0.00458896	0.00241677	0	0.0112371	0.0226633	0	0	0	0	0	0	0	0	0	0	0	0
DSDLQLDRISVYYNEA	P07437	0.384939	0.54699	1.06909	1.8784	1.5762	1.60957	0.6576	0.133064	0.190667	0.811367	0.801305	0.550207	0	0	0	0	0	0
KIYLDENYERIN	Q9NQX7;Q9NQX7-2;Q9NQX7-3	20.59	15.0223	16.5878	8.45875	19.1076	15.8468	6.04325	5.2255	3.6473	6.3105	4.36843	10.0075	0	0	0	0	0	0
YYYIQQDTKGDYQ	A6NMY6;P07355;P07355-2	0.450681	0.536441	0.294254	0.661036	0.525022	0.321396	0.419861	0.377774	0.446893	0.566155	0.450903	0.370997	0	0	0	0	0	0
KDIISDTSGDFR	A6NMY6;P07355;P07355-2	0	0	0	0	0	0	0.0139065	0.012121	0	0.0229442	0	0.0113628	0	0	0	0	0	0
DYELIDQDARDLYDAGVK	P07355;P07355-2	0	0	0	0	0	0	0.0155496	0.0151101	0	0.0214217	0.0282241	0	0	0	0	0	0	0
RGLFIIDGKGVLRQ	P32119	0.400224	0.346044	0.297363	0.330925	0.3199	0.371004	0.154048	0.356326	0.211886	0.165672	0.3189	0.128886	0	0	0	0	0	0
DYVEINIDHKFHRHL	Q00341;Q00341-2	0.0378404	0.0412455	0.0443312	0.0472028	0.026262	0.0151828	0	0.0172261	0.0305465	0	0.0170724	0.0207968	0	0	0	0	0	0
EEADIREDDNIAIIDVP	O43736;O43736-2	0.0211933	0	0.0213036	0.028777	0.00659824	0.0380695	0	0	0	0	0	0	0	0	0	0	0	0
KPAEFTVDAKHGGKAP	P21333;P21333-2	0.00739357	0.0069503	0.00518234	0	0.00535268	0.0104752	0.0180796	0.0153851	0.0169465	0.0270948	0.0202027	0.0163373	0	0	0	0	0	0
ISVLYGDEEVPRSPF	P21333;P21333-2	0	0.0140824	0.0143838	0.0179209	0	0.0333196	0	0	0	0	0	0	0	0	0	0	0	0
ETVITVDTKAAGKG	P21333;P21333-2	0.342058	0.38618	0.343081	0.455523	0.367296	0.306395	0.152271	0.132151	0.182228	0.249894	0.236653	0.0968429	0	0	0	0	0	0
EPAEFIIDTRDAGYGG	P21333;P21333-2	0.0250017	0	0.0252875	0.0533006	0.030382	0.0596955	0.237215	0.204271	0.230064	0.319924	0.337412	0.310758	0	0	0	0	0	0
EVVEIDGKQVQQKDVT	Q9NU53	1.18916	1.36366	1.41757	2.75196	1.3065	1.28384	0.352286	0.243155	0.337124	0.675102	0.460326	0.376104	0	0	0	0	0	0
GERAMTKDNNLLGKFE	P11142;P11142-2	0.520414	0.934707	0.820422	0.918298	0.679122	0.857338	0.873085	0.787468	0.940732	1.14792	1.20496	0.817483	0	0	0	0	0	0
ISELFYDAKSSAKIL	Q9Y265	0.0623313	0.0664513	0.0549353	0.0496073	0.0758157	0.085597	0.0524636	0.0392006	0.0567421	0.0329346	0.0671249	0.0486182	0	0	0	0	0	0
EKLSLNLDHKSRIFQN	O60568	0.157208	0.198054	0.175774	0.214031	0.179824	0.112103	0.0686778	0.0684643	0.087331	0.0845029	0.0964004	0.103466	0	0	0	0	0	0
KSKLYSDGKKKSLNT	O14672;O14672-2	0.163654	0.0158942	0.0159675	0.257963	0	0.0116439	0.221536	0.102887	0.162016	0.360317	0.151073	0.187269	0	0	0	0	0	0
ELQTIIRDKTASRGDF	Q96BW1;Q96BW1-2;Q96BW1-3	0	0.0313876	0.0424261	0.0379168	0.027991	0.0490479	0	0	0	0	0	0	0	0	0	0	0	0
ENFRLIYDTKGRFA	P62701	0.0645127	0	0.0485216	0.0699356	0.0612684	0	0	0.0602945	0.0410036	0	0.0578831	0.0630741	0	0	0	0	0	0
ENIYPDSQIPRHY	Q10472	0.187847	0.112311	0.16468	0.194472	0.207079	0.231142	0.389802	0.383776	0.348306	0.336055	0.295718	0.491782	0	0	0	0	0	0
SPLITVFTDDKGAYSVGPL	P69849;Q15155;Q5JPE7;Q5JPE7-2;Q5JPE7-3	0.00656435	0	0.0566533	0.0072438	0.0430237	0.0285754	0.0897769	0.137726	0.0416433	0.114146	0.051581	0.0176467	0	0	0	0	0	0
ENYVVLLDSTLPRSQYD	P69849;Q15155;Q5JPE7;Q5JPE7-2;Q5JPE7-3	0.0210939	0.073549	0.0313339	0.0250923	0.0607674	0.105787	0.0610738	0.042346	0.0176454	0.0344462	0	0.018489	0	0	0	0	0	0
HPNGIILDYEVKYYEKQ	P29320;P29320-2	0.0630792	0.0421714	0.0673829	0.0421867	0.0424201	0.0290396	0.0618687	0.0657577	0.0754332	0.0700666	0.0475935	0.0273891	0	0	0	0	0	0
EPENEISSDCNHLLWNYK	Q92896;Q92896-2	0.0896803	0.0900535	0.0484383	0.184975	0.129401	0	0	0	0	0	0	0	0	0	0	0	0	0
RQKLIAQDYKVSYS	Q92896;Q92896-2;Q92896-3	1.05375	1.11261	1.01584	0.871694	0.392029	0.544018	0.0373747	0	0.0602816	0.0586089	0	0.085032	0	0	0	0	0	0
RDWKLDPVLYRKCQ	Q92896;Q92896-2;Q92896-3	0.339552	0.344011	0.349688	0.549735	0.187788	0.307726	0.489427	0.436722	0.386645	0.648633	0.518541	0.507953	0	0	0	0	0	0
SKADIFVDPVLHTACA	Q92896;Q92896-2;Q92896-3	0.355002	0.293568	0.327556	0.358225	0.454202	0.721695	0	0	0	0	0	0	0	0	0	0	0	0
EPGDIIIVLDQKDHAVFTR	P31689;P31689-2	0.0855876	0.0510189	0	0.125754	0.158407	0.101405	0.198965	0.0732004	0	0.16054	0.217633	0.204528	0	0	0	0	0	0
EPKEDLPVITIDPASPQSP	P19634	0.010127	0.0185488	0.0256616	0.0386151	0.0307098	0.00961024	0	0	0	0	0	0	0	0	0	0	0	0
EPLYIEVDQIYHLASP	Q8NBZ7;Q8NBZ7-2	0.098388	0.227906	0.312777	0.132307	0.0110292	0.0575265	0.0690829	0.07674	0	0.089191	0	0.0326818	0	0	0	0	0	0
KPVQKVLEDSDLKKSDID	P11021	0.00851602	0.00825058	0.0117298	0.0193428	0	0.0101102	0.0487845	0.0358591	0.0387629	0.0851045	0.0603259	0.0189416	0	0	0	0	0	0
EPSRGINPDEAVAYG	P11021	0.499889	0.553358	0.591167	0.788414	0.586079	0.554501	1.54966	1.19085	1.63907	2.56102	1.94895	1.75573	0	0	0	0	0	0
TKPYIQVDIGGGQT	P11021	0	0	0	0	0	0	0.0445639	0.062939	0.0643127	0.0836462	0.0529949	0	0	0	0	0	0	0
KKTGKDVRKDNRAVQKL	P11021	0	0	0	0	0	0	0.0178674	0	0.010765	0	0.0129843	0.0129838	0	0	0	0	0	0
ERPLTKDNHLLGTFD	P11021	0	0	0	0	0	0	0.0253984	0.0153863	0	0.0271126	0.0356888	0.02089	0	0	0	0	0	0
IRTIELDGKKIKLQ	Q92930	0.0570604	0.035034	0.0404983	0.0474855	0.0322067	0.0216085	0.0567514	0	0.0603159	0.0802546	0.0869841	0.0814306	0	0	0	0	0	0
ERGEKLAIDYGIKFLETS	Q92930	0.0201925	0.0127655	0.00552734	0.0305773	0.0154484	0	0	0	0	0	0	0	0	0	0	0	0	0
ERLELLIDKTENLVDSS	P51809;P51809-3	0.101301	0.0561001	0.0826831	0.104817	0	0.0200881	0.0414609	0.0111475	0	0.0952969	0.090025	0.0154641	0	0	0	0	0	0
LGKNINADEAAAMGAV	Q9Y4L1;Q9Y4L1-2	0	0.0282545	0.043814	0.0368857	0.013962	0.0167077	0.0367449	0.0202524	0.0368271	0.05579	0.0359267	0	0	0	0	0	0	0
ESGVLSLDRVESVFET	Q9Y4L1;Q9Y4L1-2	0.0445997	0.0613901	0.198467	0.0581211	0.0716624	0.228825	0.314753	0.295047	0.144835	0.205624	0.598667	0.186634	0	0	0	0	0	0
RETSLLFDPKTSSASDK	Q6P179;Q6P179-2;Q6P179-3	0.0995128	0.0563112	0.0776041	0.11398	0.0856169	0.0928729	0.0131119	0.016807	0	0.0198047	0.0132327	0.0109337	0	0	0	0	0	0
TVARLSRDATFHYGEQ	O75054;O75054-2	0.0874989	0.0747204	0.0369363	0.0996404	0.0719271	0.0527141	0.0609451	0.0557608	0.0566758	0.0606288	0.0512341	0.0404857	0	0	0	0	0	0
VEVSVKSDDKHMHDHNH	Q9ULF5	0.00199322	0.00222623	0.00280164	0.00264675	0	0.00281416	0.0407358	0.0184391	0.022626	0.0420686	0.0188092	0.0180136	0.085412	0.0876756	0.157777	0.1833	0.14543	0.373342
FANNILTDELFKRTIQ	Q9BXR5	0.0329612	0	0.157749	0.0548344	0.0245373	0	0	0	0	0	0	0	0	0	0	0	0	0
FGDEVFNDPKVLKSYY	P11047	0.0669107	0	0.0439297	0.0778611	0	0.134979	0	0	0	0	0	0	0	0	0	0	0	0
FGLIKLDLKTKSENG	P21796	0.278627	0.277219	0.236148	0.180596	0.200198	0.215113	0.172295	0.208494	0.195798	0.168597	0.240945	0.137723	0	0	0	0	0	0
FLVVQGDPRELRLWA	Q92673	0.180278	0.0310165	0.216555	0.0133363	0.227804	0.101658	0.191664	0.175037	0.0710744	0	0.413315	0.077442	0	0	0	0	0	0
LKVLKPDTTYQVKVQ	Q92673	0.0693132	0.038616	0.0822136	0.103876	0.0924548	0.0894968	0.156847	0.18474	0.21293	0.211443	0.2321	0.260802	0	0	0	0	0	0
NQLTGLMDMKIFYKGKNT	Q92673	0	0	0	0	0	0	0.0744288	0.0655374	0	0	0.0738239	0.0681726	0	0	0	0	0	0
FPLDTLIPDGKRIIWDSR	P17948;P17948-2;P17948-3;P17948-4	0.141568	0.163412	0.144426	0.15871	0.0939412	0.0336692	1.24029	0.363658	0.530797	0.614688	0.89905	0.330541	0	0	0	0	0	0
IFDNKAHSGKI	Q8IZK6;Q8IZK6-2	4.06743	5.22255	3.523	3.97833	4.38884	4.19663	2.13929	2.32092	2.16494	2.30821	3.02932	3.04919	0	0	0	0	0	0
SNALEPDFKATSIT	Q14118	1.19101	1.13349	1.78302	1.33019	1.55378	2.10372	0.382864	0.361695	0.48285	0.615135	0.766837	0.670154	0	0	0	0	0	0
FYVPGVAPINFHQND	Q92544	0.0133804	0.0129418	0.0135317	0.0151814	0.0202112	0.0323577	0.0163476	0	0.0128128	0.00797286	0.0196228	0	0	0	0	0	0	0
GAKNIEIDSPYEISRAPD	P04843	0.281974	0.398989	0.267241	0.35893	0.347304	0.318404	0.367007	0.178654	0.259387	0.313922	0.352504	0.157442	0	0	0	0	0	0
GDLEFMNEQKLNRYPA	Q9BXS4	0.25129	0.327282	0.222715	0.0261445	0.22546	0.222248	0.875182	0.452473	0.494404	0.326931	0.46768	0.678381	0	0	0	0	0	0
GFPGPKGGPGDPGPTGLKG	P25940	0.162233	0.164364	0.229068	0	0.386819	0.644223	0.0725623	0.094723	0.108853	0	0.266547	0.218491	0	0	0	0	0	0
GEKGKSGKTGQPGLEGE	P25940	0	0	0	0	0	0	0.0479128	0.0368366	0.0474719	0.0815975	0	0.0623446	0	0	0	0	0	0
GTKVVLDDKDYFLFR	P61604	0.534286	0.527648	0.174901	0.216304	0.454929	0.674185	0.231921	0.227352	0.438221	0.281758	0.635989	0.349922	0	0	0	0	0	0
NPNRILPDSVDWREK	P25774	0.0344689	0.0313202	0.0394133	0	0.038768	0.02869	0.0292408	0.0182182	0.0314056	0	0.0407488	0.0268899	0	0	0	0	0	0
IDNKGIDSDASYPYK	P25774;P25774-2	0.631906	0.696225	0.479446	1.07368	0.686522	0.354172	0.872879	0.618459	0.812416	1.02624	1.12317	0.855836	0	0	0	0	0	0
ITSIVKDSSAARN	O00560;O00560-2;O00560-3	7.31361	6.43756	8.52285	8.76209	7.85223	7.57308	5.81105	6.90285	7.55678	7.31116	8.4888	7.75615	0	0	0	0	0	0
LEDLKVDKVIQAQTA	O00560;O00560-2	0	0	0	0	0	0	0.0258574	0.0279395	0.0341547	0.0585046	0	0.0312504	0	0	0	0	0	0
KKVLHMDRNPYYGG	P31150;P50395;P50395-2	0.122725	0.138579	0.153525	0.0998571	0.0845979	0.100858	0.158872	0.119591	0.144125	0.146085	0.184582	0.129063	0	0	0	0	0	0
RVVMRVDFNVPMKNNQ	P00558	0.70809	1.03543	1.11971	0.776881	0.669044	0.665262	0.366454	0.428771	0.45044	0.376996	0.505432	0.398838	0.159574	0.126588	0	0.265818	0.045103	0
GPGIVGNVLVDPSARIGQN	Q9Y5P6;Q9Y5P6-2	0.0231168	0.02369	0	0	0.0421157	0.0356568	0	0	0	0	0	0	0	0	0	0	0	0
GPKADLKKDEKSETKKQ	Q99442	0.00213307	0.00309491	0.00518882	0.00468523	0	0.00281387	0.00345693	0.00190145	0.00294998	0.0069758	0.00217875	0.00193877	0	0	0	0	0	0
GPPKLDIRKEEKQIMID	P15260;P15260-2	0.550057	0.30191	0.802575	0.261827	0.287513	0.117223	1.95717	3.34697	1.36531	4.12124	5.03162	4.93066	0	0	0	0	0	0
GSQIVDIDKRKYLVPS	P60520	0	0	0	0	0	0	0.15269	0.18507	0.140092	0.104824	0.211211	0.190944	0	0	0	0	0	0
YPNFIMDPKELDKVFN	P42892;P42892-2;P42892-3;P42892-4	0.265539	0.244262	0.345227	0.271636	0.106466	0.365251	0.249082	0.330377	0.119869	0.27444	0.32936	0.0663659	0	0	0	0	0	0
SHEGLITDPHSPSRF	P42892;P42892-2;P42892-3;P42892-4	0	0	0	0	0	0	0.0199681	0.0286347	0.0231309	0.030846	0.0208326	0.019887	0	0	0	0	0	0
RKMKLPGRENKT	Q07020;Q07020-2	0	0.00635441	0.008705	0.00290185	0.0120582	0.0234046	0	0	0	0	0	0	0	0	0	0	0	0
KTTIFTDAKESSTV	Q15370;Q15370-2	0.365284	0.368966	0.429554	0.468456	0.394516	0.611078	0.112709	0.120482	0.13948	0.123977	0.145378	0.139596	0	0	0	0	0	0
HPHFLNADPVLAEAVT	Q8WTV0;Q8WTV0-2;Q8WTV0-3;Q8WTV0-4;Q8WTV0-5	0.0865996	0.0527633	0.196134	0.0843659	0	0.0849935	0	0	0	0	0	0	0	0	0	0	0	0
YASVVFDSNTNRIA	Q9UGN4;Q9UGN4-2;Q9UGN4-3;Q9UGN4-4	0.163426	0.186057	0.200132	0.187975	0.151517	0.304765	0.86256	0.935157	1.10003	0.980755	1.29738	1.10746	0	0	0	0	0	0
IDQINTDLNLERSHAQ	P35579;P35579-2	1.04788	0.941693	1.15569	0.736256	1.20867	1.17606	0.327397	0.366749	0.436692	0.506478	0.474232	0.51344	0	0	0	0	0	0
IGQGYLIKDGKLIKNNAS	P39023	0.781777	0.702222	0.766311	0.761927	0.83962	1.24675	0.0655306	0.0804547	0.0792687	0.078379	0.0790739	0.0786228	0	0	0	0	0	0
SDYNIQKESTLHLV	P0CG47;P0CG48;P62979;P62987	0.0348607	0.0696677	0.0807831	0.0720845	0.0384071	0.0281866	0.215465	0.24152	0.436819	0.449951	0.634463	0.607197	0	0	0	0	0	0
IIEPSLRQLAQK	P62987	0	0.0158538	0.0110713	0	0.0127226	0.0170689	0	0	0	0	0	0	0	0	0	0	0	0
KPGAIVIDCGINYVPDDK	P11586	0.265993	0.138683	0.311218	0.170526	0.208497	0.221034	0	0	0	0	0	0	0	0	0	0	0	0
INCPIQKDKTYSYLNK	P61916;P61916-2	0.031875	0.0233974	0.027332	0.0423978	0	0.0341161	0.0125166	0.0107336	0.018274	0.0132629	0.0161399	0.0167335	0	0	0	0	0	0
INRRMADDNKLFREEFN	P18433;P18433-2;P18433-3;P18433-4	0.0854214	0	0.117062	0.154399	0	0.0691664	0	0	0	0	0	0	0	0	0	0	0	0
IPEAFGFDPKVDSYVE	Q9C0K1;Q9C0K1-2;Q9C0K1-3	0.0587046	0.0670735	0.0546297	0.0635439	0.0624738	0.0860845	0.545758	0.428087	0.819073	0.220124	0.716639	0.49454	0	0	0	0	0	0
IPEMFADTRETETV	P53992	0.0486079	0.0345889	0.0743245	0.0533684	0.0531667	0.0435595	0	0	0	0	0	0	0	0	0	0	0	0
IPGIMNDEKFNLK	Q8TDQ0;Q8TDQ0-2	0.0336379	0.0478043	0.0352057	0.0811248	0.0529632	0.0460607	0	0	0	0	0	0	0	0	0	0	0	0
IPGMVVVADKTSELYQ	Q8NHP8	0.0251946	0.0143376	0.0120429	0	0.022723	0.0158125	0	0	0	0	0	0	0	0	0	0	0	0
IPPHATLVFDVELLKLE	P62942	0.0213242	0.0214264	0	0.0133592	0.00602638	0.0375777	0	0	0	0	0	0	0	0	0	0	0	0
IPVDEEAFVIDFKPRASMD	P19021;P19021-2;P19021-3;P19021-4;P19021-5;P19021-6	0.0988495	0.142658	0.284373	0.154469	0.0754435	0.109997	0.201902	0.195224	0.125482	0.162259	0.355742	0.346406	0	0	0	0	0	0
VSGVALDPKNNLVIF	P19021;P19021-2;P19021-3;P19021-4;P19021-5;P19021-6	0.339063	0.325611	0.370587	0.442862	0.286807	0.351691	0.0974857	0.236053	0.0976268	0.101465	0.226924	0.0984479	0	0	0	0	0	0
IQLIVQDKESVFSPR	Q9UQV4	0	0.0929051	0.106411	0	0.132401	0.180526	0.0598833	0.0692517	0	0	0.0216257	0.0246647	0	0	0	0	0	0
IRKLLVLDPQQRLAAA	Q8N2I9;Q8N2I9-2;Q8N2I9-3;Q8N2I9-4	0.269578	0.245981	0.339332	0.326719	0.322702	0	0	0	0	0	0	0	0	0	0	0	0	0
IRTIELDGKRIKLQ	P61006;P61006-2	0	0.0418899	0.050147	0.0709117	0.0311343	0.0399005	0.0626963	0.0612521	0.105369	0.0910375	0.0554876	0.059712	0	0	0	0	0	0
IRTIELDGKTIKL	P62820;P62820-3;Q9H0U4	2.57819	2.34714	2.05528	2.40855	2.27301	2.00352	1.03904	1.30098	1.42943	1.19535	1.61109	0.671506	0	0	0	0	0	0
ISTIGVDFKIRTIELD*	P62820;P62820-3;Q9H0U4	0	0	0	0	0	0	0.033615	0.0233296	0.0079697	0.0182077	0.0213083	0	0	0	0	0	0	0
RLNPDGKSIRNEDK	P25685;P25685-2	0.0698276	0.0602235	0.087137	0.106468	0	0.0685644	0.0617464	0.0479321	0.0619392	0.10178	0.0493072	0.0463571	0	0	0	0	0	0
ISPMVMDAKAVAGNI	P18206;P18206-2	0.0215833	0.0311861	0.013014	0.180739	0.172854	0.228272	0	0	0	0	0	0	0	0	0	0	0	0
NPIAKIHSDLAEERG	Q14126	0.0163203	0.0142476	0	0.0199326	0.0214305	0.0123653	0.36121	0.386851	0.328478	0.418537	0.522658	0.204322	0	0	0	0	0	0
IVAGLVSDYTNGRAT	Q8TED4;Q8TED4-2	0	0	0	0	0	0	0.0354161	0	0.0417464	0.0458705	0	0.0263952	0	0	0	0	0	0
IVQAEGEAEAAK	Q99623	0	0.0124051	0.0147088	0	0.0239789	0.0334458	0	0	0	0	0	0	0	0	0	0	0	0
KALPPEKKQNTGSKKSNK	Q00839;Q00839-2	0	0	0	0	0	0	0	0	0	0	0	0	0.00420169	0	0.00295618	0.00698851	0.00548203	0
YGKDLIADLKYELTGKF	P08133;P08133-2	0	0.0944828	0.14519	0.0715448	0.0172688	0	0.0304121	0.0320745	0.0137224	0.0229397	0.0504846	0	0	0	0	0	0	0
KDVFRDPALKRKA	P61353	0.0269697	0.032215	0.0354002	0.0250588	0.0277692	0.025813	0.00583087	0.00518701	0	0	0.00680608	0.00667162	0	0	0	0	0	0
KKETITESAGRQQK	Q9UM00	0	0	0	0	0	0	0	0	0	0	0	0	0	0.00748469	0.00839393	0.0396292	0.0187888	0
KKITVLLDEVAEDMG	Q9UDY8;Q9UDY8-2	0.168626	0.149609	0.171877	0.30783	0	0.292703	0.183406	0.19181	0.213218	0.284532	0.19817	0.206394	0	0	0	0	0	0
KSVQYDDVPEYKDR	Q13740;Q13740-2;Q13740-3	0.152548	0.197752	0.0363783	0.256986	0.0399399	0.161154	0.338009	0.256716	0.310707	0.568779	0.301258	0.046702	0	0	0	0	0	0
NFEDVAFDEKKNVFVE	P07237	0	0	0	0	0	0	0.0541265	0.0825483	0.0380114	0.135259	0.0904726	0.147684	0	0	0	0	0	0
VDENMVIDETLDVK	Q06481;Q06481-2;Q06481-3;Q06481-4;Q06481-5;Q06481-6	0.132149	0.228959	0.319312	0.196831	0.281853	0.269813	0.417338	0.583055	0.184353	0.818165	0.767909	0.699857	0	0	0	0	0	0
MEDYTKIEKIGEGTYGVVYK	P06493;P06493-2	0	0	0	0	0	0	0	0	0	0	0	0	0.0837323	0	0.0720903	0.23026	0.128892	0.219794
KPQNLLIDDKGTIK	P06493	0.0288454	0.0284837	0.0247077	0.0233425	0.0212818	0.0259813	0	0.0369227	0.0129429	0.0139048	0.0183772	0.0177661	0	0	0	0	0	0
KPRAIVVDPVHGFM	P01130;P01130-2;P01130-3;P01130-4;P01130-5;P01130-6	0.41545	0.426142	0.406268	0.0642441	0.532497	0.555051	0.2546	0.137233	0.098441	0.208746	0.225594	0.37939	0	0	0	0	0	0
WPNGITLDLLSGRL	P01130;P01130-2;P01130-3;P01130-4;P01130-5;P01130-6	0	0	0	0	0	0	0.0216118	0.0306761	0.0306153	0.0251815	0.0574546	0.0158046	0	0	0	0	0	0
LKPTIFSKDSCYLP	P55895	0.0968328	0.157249	0.14582	0	0.158146	0.136911	0.138392	0.13895	0.108375	0.220463	0.187642	0	0	0	0	0	0	0
KQKSILYDERSVHKVE	P25787	0	0	0	0	0	0	0.0200795	0.0125291	0.0169967	0.0283289	0.0191217	0.0131464	0	0	0	0	0	0
KQLNIAYDVTYSLACV	P32248	0.158571	0.304917	0.358814	0.513936	0.0947849	0.145053	0.0356581	0.0533587	0.0130629	0.0229575	0.110243	0.0385596	0	0	0	0	0	0
KSWITFDLKNKE*	P01730	8.63305	9.51986	7.86372	7.61679	9.61526	4.88016	14.5631	17.5176	19.2128	15.5383	14.802	22.9017	0	0	0	0	0	0
*VKRVTQDPKLQMGKK	P01730	0.112025	0.118211	0.134604	0	0.0844627	0.11401	0.145459	0.0875989	0.0941772	0.1454	0.107991	0	0	0	0	0	0	0
KVDVNTDRKISAKE	Q9BRK5;Q9BRK5-2;Q9BRK5-3;Q9BRK5-4;Q9BRK5-6	0.0990884	0.141721	0.124929	0.18128	0.101295	0.117688	1.0221	0.712584	0.790356	1.31706	1.15691	0.885496	0	0	0	0	0	0
KVEEKVRKQTK	P40939;P40939-2	0.0013248	0.000866019	0.000459321	0.000608379	0	0.00834861	0	0	0	0	0	0	0.0382034	0.00436197	0.0152912	0.00508921	0.0461909	0
LATRLYVEVMLSFPLFKD	Q5T7W7	0	0	0	0	0	0	0.0296133	0.0321026	0	0	0.213695	0.0862457	0	0	0	0	0	0
LETLTPDTQYEFQVR	P14784	0	0.0143598	0.0201718	0.0174807	0.0109745	0	0	0	0	0	0	0	0	0	0	0	0	0
LKTIQIPEHLMAHASSA	Q13772;Q13772-2;Q13772-3;Q13772-4	0	0	0	0	0	0	0.194382	0	0.303351	0.270038	0.168831	0.17091	0	0	0	0	0	0
PSPEEDEGIQKASPLTHSPPDEL	Q9BT09	0	0.0401271	0.013791	0.0417081	0.0309586	0	0.038909	0.0342983	0	0.0406323	0.0375714	0	0	0	0	0	0	0
LNTILPDARDPAFK	P11279;P11279-2	0.581187	0.249951	0.200932	0.239975	0.453369	0.571944	0.112143	0.0761935	0.096165	0.100704	0.101242	0.103814	0	0	0	0	0	0
LNDMYGDYKYTYWACG	P53985	0.0139668	0	0.0157832	0.0101008	0.0185369	0.0118751	0	0	0	0	0	0	0	0	0	0	0	0
LPEEIQRDILLEKKK	P33908;P33908-2	0.155413	0.157908	0.177744	0.233629	0.149172	0.134654	0.115968	0.09063	0.0824944	0.117804	0.0900799	0.0153907	0	0	0	0	0	0
LPGGIVTDETLSFIQK	Q9NPH3	0.0212467	0.01708	0.0106569	0.011603	0.0088314	0.0232842	0	0	0	0	0	0	0	0	0	0	0	0
LPTPKVIGIDLGTTYCSVG	P48723	0.0753662	0.137469	0.235185	0.164399	0.469898	0.196829	0.20365	0.221647	0.186375	0.255318	0.453996	0.102551	0	0	0	0	0	0
VPDVLVADPPIARLS	Q14697;Q14697-2	0.0861224	0.133368	0.0979616	0.0343931	0.150646	0.171034	0.049904	0.0181394	0.0368515	0.0541564	0.034883	0.0546122	0	0	0	0	0	0
LPSQHNDIIRDALGQRYS	Q14697;Q14697-2	0.125155	0.168926	0.164394	0.208578	0.225916	0	0	0	0	0	0	0	0	0	0	0	0	0
VDPHIKVDSGYRVHEE	Q14697;Q14697-2	0	0	0	0	0	0	0.0120613	0.00986577	0.016827	0.0224669	0.018451	0.0106746	0	0	0	0	0	0
SGYLLPDTKAYGDR	P14625	1.09145	0.920256	0.963097	1.06596	1.26185	1.2163	0.616458	0.797694	0.853336	0.664752	0.91631	0.862689	0	0	0	0	0	0
LVREIAQDFKTDLR	P68431;P84243;Q71DI3	0.0334569	0	0.044277	0.0487367	0.0348681	0.048308	0.0541515	0.213046	0.0992234	0.235976	0.104029	0.231939	0	0	0	0	0	0
VADIEVDGKQVE	P61586;P62745	0.170843	0.0401345	0.080001	0.201335	0.170146	0.0575091	0	0	0	0	0	0	0	0	0	0	0	0
NKKDLRNDEHTRRELA	P61586	0.00766008	0.00886388	0.0106828	0.00874374	0.00613379	0.00674835	0.0236069	0.0127801	0.0183758	0.0430672	0.0190964	0.0146717	0	0	0	0	0	0
VPIILVGNKKDLRNDEH*	P61586	0	0	0	0	0	0	0.0442989	0.0379886	0.0282019	0.0309903	0.0403111	0	0	0	0	0	0	0
NKQSLTMDPVVKSKEIE	P34932	0	0.0293814	0.0286897	0.0324865	0.0273961	0.0196006	0	0	0	0	0	0	0	0	0	0	0	0
NKTGAAPIIDVVRSGYYK	P46776	0.0319937	0.0376605	0.046159	0.025358	0.0554489	0.0500707	0	0	0	0	0	0	0	0	0	0	0	0
QSTQISQELEELRAEQQ	P06734	0	0	0	0	0	0	0.0251527	0.0309346	0	0.0375825	0.0354545	0.0326437	0	0	0	0	0	0
NLNGLQADLSSFKSQEL	P06734	0	0	0	0	0	0	0	0.0361194	0.0342234	0	0.0242753	0.0320973	0	0	0	0	0	0
YNMVIREDNQTNRLQ	P63092;P63092-2;P63092-3;P63092-4;Q5JWF2;Q5JWF2-2	0.162327	0.0976278	0.200754	0.282686	0.153926	0.180702	0.0601079	0	0.0602472	0.0613879	0.0606763	0.0548339	0	0	0	0	0	0
NRPGFIKDIHYMYVATG	P53794	0	0	0	0	0	0	0.0585103	0.0479074	0.0698293	0.052303	0.0482698	0	0	0	0	0	0	0
NTYEVKIDNSQVESG	P27797	0	0	0	0	0	0	0.0218826	0.0109462	0	0.0377778	0.0113861	0	0	0	0	0	0	0
NWFDLWSDGHLIYYDDQ	Q96CS7;Q96CS7-2;Q96CS7-3;Q96CS7-4;Q96CS7-5;Q96CS7-6	0	0	0	0	0	0	0.21271	0.158716	0.12106	0.140461	0.273538	0.0813676	0	0	0	0	0	0
PRKIEEIKDFLLTAR	P63173	0	0	0	0	0	0	0	0.0873645	0.0864164	0	0.190232	0.092071	0.468982	0.39318	0	0.870999	0.696469	0.56326
PSPEIEGDLQPATHGSRFYFWTK	P51970	0	0	0	0	0	0	0	0.0290474	0.018725	0.0646418	0	0.0424616	0	0	0	0	0	0
QANELTLMVMSSIFVLIP	Q9GZK6	0.255694	0.349818	0.341161	0	0.517464	0.57261	0	0	0	0	0	0	0	0	0	0	0	0
TTQLTADSHPSYHTD	Q9H3Z4	0.439455	0.526478	0.419988	0.81538	0.335965	0.356485	0.145593	0.133607	0.175342	0.314139	0.212687	0.0511931	0	0	0	0	0	0
RLFDLRADQELLMYSHDN	P62879;P62879-2	0.0848753	0.0363332	0.0813726	0.058377	0.110623	0.0135837	0	0	0	0	0	0	0	0	0	0	0	0
RPIIVISDKMLRS	P21580	2.5023	3.15948	1.23236	2.01512	1.09659	0.110596	2.61462	1.22499	0.422862	2.08124	0.524252	0.882729	0	0	0	0	0	0
RSMNINLWSEITELL	P42704	0	0.0790616	0.0969553	0.0907199	0.0319727	0.0399193	0.0436941	0.0461244	0.0442999	0	0.0325022	0.0260685	0	0	0	0	0	0
RTNNFIIAVKDPRSPDAA	Q9UJ14	0	0	0	0	0	0	0.042277	0.0185968	0.0339036	0.0267619	0.0342391	0.0297481	0	0	0	0	0	0
VRGEVAPDAKSFVLNLG	P09382	0.695358	0.578104	0.589044	0.601694	0.681227	0.693391	0	0.0381108	0.0321881	0	0.0218291	0.048327	0	0	0	0	0	0
SDTLTADVIGRRVE	Q15813;Q15813-2	0	0	0	0	0	0	0.0730885	0.0398778	0	0.0614034	0.0779549	0	0	0	0	0	0	0
SGKVSADNTVGRFL	O00303	0.0325516	0.0193206	0.0197083	0.0332504	0.0134376	0	0	0	0	0	0	0	0	0	0	0	0	0
SGRGGNFGFGDSRGGGGNFGPGPGSNF	P22626;P22626-2	0.0399654	0	0.0186358	0	0.0422114	0.0598972	0	0	0	0	0	0	0	0	0	0	0	0
SLKLQASNVTNKND	Q9UKM9;Q9UKM9-2	0.0443104	0.0319242	0.0387733	0.0665664	0	0.0382001	0	0	0	0	0	0	0	0	0	0	0	0
SMAASGNLGHTPFVDEL	P22695	0.0193298	0	0.0155132	0	0.0445449	0.0277441	0	0	0	0	0	0	0	0	0	0	0	0
SPAKLLLQMDSSATAYGST	P04114	0.0301061	0	0.0216426	0.0215211	0.0277292	0.024603	0	0	0	0	0	0	0	0	0	0	0	0
SPGTLIEDSKVEVNNLN	Q13542	0.0279473	0.0833206	0	0	0.0115737	0.0361269	0	0	0	0	0	0	0	0	0	0	0	0
SPYQEFTDHLVK	P15880	0	0	0	0	0	0	0	0.051788	0.0597635	0.039649	0	0.0182338	0	0	0	0	0	0
SQILILKDGKMVQKGTY	O15439;O15439-2;O15439-3;O15439-4	0.139104	0.134454	0.176767	0.143873	0.151771	0.161404	0	0	0	0	0	0	0	0	0	0	0	0
SVLITFDNKAHSGRIP	Q9GZU1	0.184394	0.169252	0.212896	0.157019	0.076048	0.126763	0.132344	0.224097	0.180038	0.134242	0.314325	0.0623223	0	0	0	0	0	0
VPLLVVDNKQEIAE	P53621;P53621-2	0.183738	0.221448	0.150376	0.102795	0.331698	0.158784	0	0	0	0	0	0	0	0	0	0	0	0
TDAAVSFAKDFLAGGVAAAISKTAVAPIER	P05141	0	0	0	0	0	0	0	0	0	0	0	0	0.1113	0.0489528	0.0401422	0.184483	0.0904831	0
TPPVLDSDGSFFLYSKL	P01857	0	0	0	0	0	0	0.0176387	0.00734869	0	0.0116354	0.00894191	0	0	0	0	0	0	0
TPSGKVQEDTHGRFL	Q96PQ1;Q96PQ1-2	0	0	0	0	0	0	0	0.023538	0.0186324	0.0228864	0	0.0178468	0	0	0	0	0	0
TSEVIEDEKQFYSKAK	Q9BV86;Q9BV86-2	0.053125	0.0523633	0.0517123	0.097236	0.051849	0.0954945	0	0	0	0	0	0	0	0	0	0	0	0
VKHIIYVDNKAINKAE	O60488;O60488-2	0.0127239	0.0151338	0.0180328	0.0203449	0.0159172	0.0165292	0.0126153	0.0141394	0.0134967	0.0146286	0.0125135	0.0135676	0	0	0	0	0	0
YKIVNFDPKLLEGKV	Q68CQ7;Q68CQ7-2	0.24845	0.13928	0.17768	0.163595	0.122365	0.100126	0.145726	0.105061	0.123434	0.0622513	0.172582	0.132672	0	0	0	0	0	0
VSNILKDTQVTRQA	Q12846;Q12846-2	0.0463909	0.0394604	0.0474982	0.0402684	0.0338366	0	0.024302	0.016224	0	0.0239075	0.0211014	0.0217415	0	0	0	0	0	0
VSNLVIEDTELKQVA	Q01518;Q01518-2	0.038529	0.0572334	0.0615801	0.0802196	0.0548775	0.08663	0.045776	0.0310588	0.0470738	0.0861896	0.0726275	0.045556	0	0	0	0	0	0
VTAIHIDPATHRQ	P49327	0.0965598	0.0864426	0.0879252	0.110592	0.0784528	0.102654	0.0370118	0.0385114	0.0407684	0.050747	0.0425117	0.0309296	0	0	0	0	0	0
VVGQFIQDVKNSRSTDS	Q86VP6;Q86VP6-2	0.180931	0.202065	0.179277	0.358724	0.202228	0.245079	0.0379028	0.0289532	0.0459943	0	0.0455977	0.0373985	0	0	0	0	0	0
WQGLIVPDNPPYDKGAF	P68036;P68036-3	0	0.0322509	0.0150992	0	0.0498512	0.0376633	0	0	0	0	0	0	0	0	0	0	0	0
YAGKILNDDTALKEYK	P54727	0.0491332	0.0326368	0.0328014	0.0472707	0.0250121	0.0392534	0	0	0	0	0	0	0	0	0	0	0	0
YTQIVVDRTQALDG	Q92854;Q92854-2	0	0	0	0	0	0	0.0569857	0.0511369	0.0536362	0.0634344	0.0623837	0.0460696	0	0	0	0	0	0
Relative abundances (as percentage) of the core epitopes retrieved after processing the T2-DR3 dataset using the PLAtEAU algorithm. Asterisks (*) indicates that the epitope arises from the overlap of two potential register shifts and indicates the position of the missing peptides extending the epitope. The CLIP epitope is highlighted in the first row.
