# Supplementary material for: Quantification of HLA-DM-Dependent Major Histocompatibility Complex of Class II Immunopeptidomes by the Peptide Landscape Antigenic Epitope Alignment Utility
Source: Front Immunol. 2018 May 3;9:872. doi: 10.3389/fimmu.2018.00872 (PMC5943503; doi:10.3389/fimmu.2018.00872)
Supplement: Supplementary file 4 [file table_4.xlsx]

## Sheet: Sheet1
Table S4. Peptides significantly enriched in T2.DR3 cell lines with different DM expression levels.
Condition	Peptide Sequence	- Log (P)	Log2 Fold difference	Proteins	Leading razor protein	Binding core	1-log50k	nM
DML	GPPKLDIRKEEKQIMIDIFHPS	10.0518	-9.92118	P15260-2;P15260	P15260-2	GPPKLDIRKEEKQIMIDIFHPS	0.465	326.13
	VDDTQFVRFDSDAASQRMEPRAP	10.2523	-9.85701	P10316;P01892;P30512;P30459;P30457;P30456;P30453;P30450;P18462;P16190;P16189;P10314;P01891;P30447;P16188;P13746;P05534;P04439;P13746-2	P10316	VDDTQFVRFDSDAASQRMEPRAP	0.509	201.79
	KPVSKMRMATPLLMQALP	6.30744	-9.6756	P04233-2;P04233;P04233-3	P04233-2	KPVSKMRMATPLLMQALP	0.497	229.97
	NWFDLWSDGHLIYYDDQT	9.37348	-9.50845	Q96CS7-4;Q96CS7-5;Q96CS7-3;Q96CS7;Q96CS7-6;Q96CS7-2	Q96CS7-4	NWFDLWSDGHLIYYDDQT	0.399	667.21
	IPDQLVILDMKHGVE	5.23294	-8.83574	P49755	P49755	IPDQLVILDMKHGVE	0.619	61.55
	EPAEFIIDTRDAGYGGL	11.2223	-8.35437	P21333-2;P21333	P21333-2	EPAEFIIDTRDAGYGGL	0.529	162.82
	NPIAKIHSDLAEERGLK	4.65481	-7.81541	Q14126	Q14126	NPIAKIHSDLAEERGLK	0.523	174.09
	RTNNFIIAVKDPRSPDAA	8.93785	-7.63037	Q9UJ14	Q9UJ14	RTNNFIIAVKDPRSPDAA	0.363	982.95
	ITADIGTDPRGPRAPSGP	4.18726	-7.58556	O60512	O60512	ITADIGTDPRGPRAPSGP	0.247	3454.88
	EAKVQWKVDNALQSGNS	9.10845	-7.52897	P01834	P01834	EAKVQWKVDNALQSGNS	0.45	382.04
	EPAEFIIDTRDAGYG	3.66092	-7.45303	P21333-2;P21333	P21333-2	EPAEFIIDTRDAGYG	0.59	84.14
	DPTGWVTIDENTGSIK	8.55349	-7.36685	Q02487-2;Q02487	Q02487-2	DPTGWVTIDENTGSIK	0.414	566.99
	KPVQKVLEDSDLKKSDIDE	8.02975	-7.30385	P11021	P11021	KPVQKVLEDSDLKKSDIDE	0.42	530.8
	KIGNFSTDIKDSKAY	4.26501	-7.25225	P13796	P13796	KIGNFSTDIKDSKAY	0.481	274.02
	NTQIFKTNTQTYREN	5.4952	-7.08081	P18464;P30491;Q29940	P18464	NTQIFKTNTQTYREN	0.382	797.78
	LHYASVVFDSNTNRIA	3.86277	-6.95659	Q9UGN4-3;Q9UGN4-4;Q9UGN4-2;Q9UGN4	Q9UGN4-3	LHYASVVFDSNTNRIA	0.545	137.04
	WPNGITLDLLSGRL	5.69236	-6.92737	P01130-2;P01130-3;P01130-6;P01130-4;P01130-5;P01130	P01130-2	WPNGITLDLLSGRL	0.556	121.52
	RNTQIFKTNTQTYRENL	8.29491	-6.88259	P18464;P30491;Q29940	P18464	RNTQIFKTNTQTYRENL	0.331	1391.46
	VDPHIKVDSGYRVHEE	7.91386	-6.57077	Q14697;Q14697-2	Q14697	VDPHIKVDSGYRVHEE	0.599	76.97
	SHEGLITDPHSPSRF	4.88836	-6.56738	P42892-3;P42892-2;P42892-4;P42892	P42892-3	SHEGLITDPHSPSRF	0.433	464.05
	EDQKPVMDDQRDLISNN	7.71111	-6.55795	P04233-2;P04233;P04233-3	P04233-2	EDQKPVMDDQRDLISNN	0.418	543.59
	AQNSVIIVDKNGRL	4.09456	-5.85999	P02786	P02786	AQNSVIIVDKNGRL	0.631	54.16
	IMRVNVDKVLERDQK	3.60151	-5.73574	Q15836;P63027	Q15836	IMRVNVDKVLERDQK	0.642	48.19
	VEVSVKSDDKHMHDHN	6.54238	-5.42187	Q9ULF5	Q9ULF5	VEVSVKSDDKHMHDHN	0.486	261.27
	KVDVNTDRKISAKEM	4.78224	-4.59137	Q9BRK5-4;Q9BRK5-3;Q9BRK5-2;Q9BRK5-6;Q9BRK5	Q9BRK5-4	KVDVNTDRKISAKEM	0.58	93.94
	KVDVNTDRKISAKEMQ	5.36607	-4.43041	Q9BRK5-4;Q9BRK5-3;Q9BRK5-2;Q9BRK5-6;Q9BRK5	Q9BRK5-4	KVDVNTDRKISAKEMQ	0.552	126.8
	EPSRGINPDEAVAYG	4.61671	-3.45819	P11021	P11021	EPSRGINPDEAVAYG	0.425	505.02
	IPEAFGFDPKVDSYVE	4.56943	-2.77133	Q9C0K1-2;Q9C0K1-3;Q9C0K1	Q9C0K1-2	IPEAFGFDPKVDSYVE	0.388	749.26
DMH	SIQVDGKTIKAQ	6.07442	5.06897	P62491-2;Q15907-2;P62491;Q15907	P62491-2	IQVDGKTIK	0.512	196.42
	YAGKILNDDTALKEYK	3.5352	6.12624	P54727	P54727	ILNDDTALK	0.66	39.68
	NMVIREDNQTNRLQEA	5.94708	6.12907	P63092-3;P63092-2;P63092;P63092-4;Q5JWF2-2;Q5JWF2	P63092-3	IREDNQTNR	0.478	284.88
	VNVDKVLERDQKLSELDDR	4.18362	6.14562	Q15836;P63027;P23763-2;P23763-3;P23763	Q15836	LERDQKLSE	0.484	265.57
	RSIQVDGKTIKA	3.93278	6.19763	P62491-2;Q15907-2;P62491;Q15907	P62491-2	IQVDGKTIK	0.547	133.93
	YNMVIREDNQTNRLQE	6.71253	6.55881	P63092-3;P63092-2;P63092;P63092-4;Q5JWF2-2;Q5JWF2	P63092-3	IREDNQTNR	0.494	239.49
	VSDPKRTIAQDYGVLKADEG	6.69995	6.61705	Q06830	Q06830	IAQDYGVLK	0.518	184.56
	LYEHIVADDRFTKSIS	4.20677	6.69837	P48449-3;P48449;P48449-2	P48449-3	IVADDRFTK	0.635	51.93
	IQEEVVEIDGKQVQQKD	6.84599	6.79889	Q9NU53	Q9NU53	VEIDGKQVQ	0.474	296.07
	IKPGAIVIDCGINYVPDDKKPN	8.60457	6.88969	P11586	P11586	IVIDCGINY	0.524	173.04
	APPEVVMDPALAAQYEH	4.7774	7.01208	P62826	P62826	VVMDPALAA	0.619	61.93
	EVVEIDGKQVQQKDV	4.50732	7.09371	Q9NU53	Q9NU53	VEIDGKQVQ	0.536	151.89
	IDQINTDLNLERSH	4.83855	7.19271	P35579-2;P35579	P35579-2	INTDLNLER	0.537	150.03
	VVGQFIQDVKNSRSTD	6.89713	7.42527	Q86VP6-2;Q86VP6	Q86VP6-2	FIQDVKNSR	0.575	99.65
	YAGKILSDDVPIRDYR	4.87036	7.45442	P54725-2;P54725-3;P54725	P54725-2	ILSDDVPIR	0.667	36.75
	KPGAIVIDCGINYVPDDK	4.09805	7.64072	P11586	P11586	IVIDCGINY	0.523	174.93
	ISPMVMDAKAVAGNI	7.13154	7.94504	P18206-2;P18206	P18206-2	MVMDAKAVA	0.631	54.23
	SATETTQLTADSHPSYHTDG	4.1648	8.40297	Q9H3Z4	Q9H3Z4	LTADSHPSY	0.436	445.48
	TRQKLIAQDYKVSYSLA	9.22272	8.45365	Q92896;Q92896-2;Q92896-3	Q92896	IAQDYKVSY	0.635	51.78
	KPRPAFSNALEPDFKATSITV	9.72674	8.49597	Q14118	Q14118	LEPDFKATS	0.363	988.97
	VRGEVAPDAKSFVLNL	4.73719	9.08263	P09382	P09382	VAPDAKSFV	0.514	191.61
	RVRGEVAPDAKSFVLNLG	5.9322	9.12943	P09382	P09382	VAPDAKSFV	0.484	267.14
	SDPKRTIAQDYGVLKADEG	10.7098	9.65858	Q06830	Q06830	IAQDYGVLK	0.519	182.19
	GTYHGDSDLQLDRISVYYNEA	8.18349	9.74664	P07437	P07437	LQLDRISVY	0.553	126.13
Peptides quantified by MaXQuant and found as enriched in samples expressing low HLA-DM levels when compared to those with high HLA-DM expression. The amino acid sequence for each epitope is indicated as they are the -Log of the p value of the t-test and the fold difference between samples expressed as log2. The Uniprot IDs and estimated binding parameters (NetPanMHCII).
