# Supplementary material for: Quantification of HLA-DM-Dependent Major Histocompatibility Complex of Class II Immunopeptidomes by the Peptide Landscape Antigenic Epitope Alignment Utility
Source: Front Immunol. 2018 May 3;9:872. doi: 10.3389/fimmu.2018.00872 (PMC5943503; doi:10.3389/fimmu.2018.00872)
Supplement: Supplementary file 5 [file table_5.xlsx]

## Sheet: Sheet1
Table S5. Consensous epitopes enriched in samples isolated from T2.DR3 cell lines with different HLA-DM expression levels.
Condition	Epitope Sequence	- Log (P)	Log2 Fold difference	Proteins	Leading razor protein	Binding core	1-log50k	nM
DML	GSQIVDIDKRKYLVPS	13.1817	-8.61755	P60520	P60520	VDIDKRKYL	0.497	230.5
	NWFDLWSDGHLIYYDDQ	10.9496	-8.55265	Q96CS7;Q96CS7-2;Q96CS7-3;Q96CS7-4;Q96CS7-5;Q96CS7-6	Q96CS7	IYYDDQTRQ	0.516	188.49
	KIGNFSTDIKDSKAY	16.1616	-7.93423	P13796	P13796	FSTDIKDSK	0.445	403.41
	NFEDVAFDEKKNVFVE	9.59126	-7.65607	P07237	P07237	VAFDEKKNV	0.445	405.78
	LKTIQIPEHLMAHASSA	3.25558	-7.53704	Q13772;Q13772-2;Q13772-3;Q13772-4	Q13772	IQIPEHLMA	0.247	3457.38
	IPDQLVILDMKHGVE	5.81801	-7.40768	P49755	P49755	VILDMKHGV	0.574	100.75
	ITADIGTDPRGPRAPSGP	14.5371	-7.25053	O60512	O60512	ITADIGTDP	0.293	2096.37
	EDQKPVMDDQRDLISNN	7.56316	-7.22301	P04233;P04233-2;P04233-3	P04233	VMDDQRDLI	0.396	685.5
	YTQIVVDRTQALDG	15.5423	-7.08455	Q92854;Q92854-2	Q92854	IVVDRTQAL	0.653	42.85
	ANPRKFNLDATELSIR	3.24909	-7.02	O43752	O43752	FNLDATELS	0.549	131.06
	DDHKLSLDELHRKYG	11.3449	-6.73513	P05023;P05023-2;P05023-3;P05023-4	P05023	LSLDELHRK	0.468	317.32
	AAVVVPSGEEQRYT	10.42	-6.24344	P01889;P01893;P03989;P04222;P04439;P05534;P10319;P13746;P13746-2;P13747;P16188;P17693;P18463;P18464;P18465;P30443;P30447;P30455;P30460;P30462;P30464;P30466;P30475;P30479;P30480;P30481;P30483;P30484;P30485;P30487;P30488;P30490;P30491;P30492;P30493;P30495;P30498;P30501;P30504;P30505;P30508;P30510;P30685;Q04826;Q07000;Q29718;Q29836;Q29865;Q29940;Q29960;Q29960-2;Q29963;Q95365;Q9TNN7	P01889	VVPSGEEQR	0.199	5819.31
	RTNNFIIAVKDPRSPDAA	11.3764	-6.20231	Q9UJ14	Q9UJ14	FIIAVKDPR	0.358	1033.72
	TESFASDPILYRPVA*	3.21324	-6.14003	P14618;P14618-2;P14618-3	P14618	FASDPILYR	0.564	111.72
	WPNGITLDLLSGRL	9.42545	-6.09453	P01130;P01130-2;P01130-3;P01130-4;P01130-5;P01130-6	P01130	ITLDLLSGR	0.537	150.04
	TKPYIQVDIGGGQT	3.25287	-6.0093	P11021	P11021	IQVDIGGGQ	0.461	341.82
	DPTGWVTIDENTGSIK	6.84066	-5.93879	Q02487;Q02487-2	Q02487	VTIDENTGS	0.392	720.17
	NRPGFIKDIHYMYVATG	3.26184	-5.89358	P53794	P53794	FIKDIHYMY	0.506	210.65
	GEKGKSGKTGQPGLEGE	3.2404	-5.85802	P25940	P25940	KTGQPGLEG	0.052	28618.9
	SHEGLITDPHSPSRF	12.7802	-5.85165	P42892;P42892-2;P42892-3;P42892-4	P42892	LITDPHSPS	0.4	656.93
	EGPELSPDDPAGLLDLR	3.04142	-5.67935	P41273	P41273	LSPDDPAGL	0.28	2417.66
	DLELLIQTATRDLAQYDAAHHE	5.47144	-5.56784	Q02818	Q02818	IQTATRDLA	0.387	762.44
	KQKSILYDERSVHKVE	10.5011	-5.43955	P25787	P25787	ILYDERSVH	0.594	80.56
	VPIILVGNKKDLRNDEH*	3.25635	-5.38372	P61586	P61586	LVGNKKDLR	0.356	1061.52
	PRKIEEIKDFLLTAR	1.98252	-5.36056	P63173	P63173	EIKDFLLTA	0.31	1738.58
	NPIAKIHSDLAEERG	3.76314	-5.32228	Q14126	Q14126	IHSDLAEER	0.512	196.11
	LEDLKVDKVIQAQTA	3.22965	-5.31802	O00560;O00560-2	O00560	LKVDKVIQA	0.599	76.89
	QSTQISQELEELRAEQQ	3.26013	-5.24891	P06734	P06734	ISQELEELR	0.218	4751.35
	KVQWKVDNALQSGNS	3.40287	-5.22805	P01834	P01834	WKVDNALQS	0.436	448.14
	VDPHIKVDSGYRVHEE	9.85077	-5.1427	Q14697;Q14697-2	Q14697	IKVDSGYRV	0.564	111.72
	NQLTGLMDMKIFYKGKNT	1.99446	-4.95567	Q92673	Q92673	GLMDMKIFY	0.445	404.91
	ERPLTKDNHLLGTFD	3.22517	-4.89906	P11021	P11021	LTKDNHLLG	0.413	574.5
	LATRLYVEVMLSFPLFKD	1.91045	-4.87457	Q5T7W7	Q5T7W7	VMLSFPLFK	0.273	2612.88
	SDTLTADVIGRRVE	1.98536	-4.81979	Q15813;Q15813-2	Q15813	LTADVIGRR	0.627	56.61
	GPGGKEATWVVDVKNGKGSV	3.24061	-4.80159	P22307;P22307-2;P22307-4;P22307-6;P22307-7;P22307-8	P22307	WVVDVKNGK	0.397	682.61
	VPTDGNAGLLAEPQIAMFCGR	3.09052	-4.74049	P05067;P05067-11;P05067-2;P05067-3;P05067-4;P05067-5;P05067-6;P05067-7;P05067-8;P05067-9	P05067	LLAEPQIAM	0.275	2538.97
	ISTIGVDFKIRTIELD*	3.12964	-4.61509	P62820;P62820-3;Q9H0U4	P62820	IGVDFKIRT	0.58	94.57
	KPVSKMRMATPLLMQA	5.26274	-4.609	P04233;P04233-2;P04233-3	P04233	MRMATPLLM	0.502	218.48
	SPYQEFTDHLVK	1.96012	-4.37973	P15880	P15880	EFTDHLVKT	0.215	4897.87
	IVAGLVSDYTNGRAT	1.98725	-4.32608	Q8TED4;Q8TED4-2	Q8TED4	LVSDYTNGR	0.499	225.34
	PSPEIEGDLQPATHGSRFYFWTK	1.95859	-4.28243	P51970	P51970	IEGDLQPAT	0.261	2971.47
	NLNGLQADLSSFKSQEL	1.9905	-4.17705	P06734	P06734	LQADLSSFK	0.456	358.33
	DLSESIVNDFAYMKKREEE	1.89955	-4.07974	P49755	P49755	IVNDFAYMK	0.557	121.31
	EEEIAALVIDNGSGMCKAG	1.98017	-3.98174	P63261	P63261	LVIDNGSGM	0.5	222.9
	EPAEFIIDTRDAGYGG	2.30628	-3.9735	P21333;P21333-2	P21333	FIIDTRDAG	0.507	206.97
	LPPPIIFWMDNSFQRLPQ	2.3792	-3.82469	Q92823;Q92823-2;Q92823-3;Q92823-4;Q92823-5;Q92823-6	Q92823	FWMDNSFQR	0.474	297.85
	TPSGKVQEDTHGRFL	1.99146	-3.77259	Q96PQ1;Q96PQ1-2	Q96PQ1	VQEDTHGRF	0.429	483.1
	VEVSVKSDDKHMHDHNH	4.70278	-3.7692	Q9ULF5	Q9ULF5	VKSDDKHMH	0.445	404.67
	DPPLIALDKDAPLRFA	2.50241	-3.74184	O94985;O94985-2	O94985	IALDKDAPL	0.668	36.22
	DYELIDQDARDLYDAGVK	1.97964	-3.71683	P07355;P07355-2	P07355	IDQDARDLY	0.449	387.76
	NTYEVKIDNSQVESG	1.93339	-3.6396	P27797	P27797	VKIDNSQVE	0.42	532.81
	DDVLANMISEPRISYGNDA	1.86293	-3.526	P05067;P05067-10;P05067-11;P05067-3;P05067-4;P05067-5;P05067-6;P05067-7;P05067-8;P05067-9	P05067	MISEPRISY	0.393	715.45
	KTLAVLLDNILQRIG	1.81973	-3.52153	Q09328	Q09328	VLLDNILQR	0.607	70.31
	KDIISDTSGDFR	1.97425	-3.43471	A6NMY6;P07355;P07355-2	A6NMY6	IISDTSGDF	0.5	222.99
	KKTGKDVRKDNRAVQKL	1.98539	-3.36162	P11021	P11021	VRKDNRAVQ	0.493	242.39
	GPPKLDIRKEEKQIMID	4.16485	-3.26141	P15260;P15260-2	P15260	IRKEEKQIM	0.49	248.83
	SKPHSEAGTAFIQTQ	1.97026	-3.26053	P14618;P14618-2	P14618	PHSEAGTAF	0.088	19218.6
	KSKLYSDGKKKSLNT	1.39666	-3.24987	O14672;O14672-2	O14672	LYSDGKKKS	0.388	752.8
	TPPVLDSDGSFFLYSKL	1.96051	-3.15068	P01857	P01857	LDSDGSFFL	0.378	839.73
	AAVAGKKPVVGKK	3.0547	-3.04818	P36578	P36578	AVAGKKPVV	0.161	8756.82
	SDYNIQKESTLHLV	4.90396	-2.99558	P0CG47;P0CG48;P62979;P62987	P0CG47	IQKESTLHL	0.371	900.24
	KVDVNTDRKISAKE	7.55814	-2.94071	Q9BRK5;Q9BRK5-2;Q9BRK5-3;Q9BRK5-4;Q9BRK5-6	Q9BRK5	VNTDRKISA	0.51	199.62
	IPEAFGFDPKVDSYVE	5.8711	-2.93862	Q9C0K1;Q9C0K1-2;Q9C0K1-3	Q9C0K1	FGFDPKVDS	0.36	1021.14
	LVREIAQDFKTDLR	1.44443	-2.83434	P68431;P84243;Q71DI3	P68431	IAQDFKTDL	0.525	171.19
	KPVQKVLEDSDLKKSDID	2.01718	-2.76942	P11021	P11021	VLEDSDLKK	0.421	525.73
	DKVQDLGRDSKTSSAEVT	5.64917	-2.71829	P48960;P48960-2;P48960-3	P48960	LGRDSKTSS	0.33	1404.94
	AAVVVPSGQEQRYT	5.04116	-2.71431	P01892;P10316	P01892	VVPSGQEQR	0.199	5798.69
	SPLITVFTDDKGAYSVGPL	1.2652	-2.54596	P69849;Q15155;Q5JPE7;Q5JPE7-2;Q5JPE7-3	P69849	VFTDDKGAY	0.515	190.09
	RPVAVALDTKGPEIR	1.2269	-2.51846	P14618;P14618-2;P14618-3	P14618	VALDTKGPE	0.441	422.07
	FPLDTLIPDGKRIIWDSR	3.40678	-2.44506	P17948;P17948-2;P17948-3;P17948-4	P17948	LIPDGKRII	0.493	241.1
	YASVVFDSNTNRIA	7.30563	-2.42181	Q9UGN4;Q9UGN4-2;Q9UGN4-3;Q9UGN4-4	Q9UGN4	VVFDSNTNR	0.522	175.48
	KAKHYHKEYRQ	1.70646	-2.19056	P18124	P18124	AKHYHKEYR	0.099	17139.3
	DRNTQIFKTNTQTYREN	6.98683	-2.15161	P18464;P30491;Q29940	P18464	IFKTNTQTY	0.316	1638.88
	KPAEFTVDAKHGGKAP	1.88654	-2.12655	P21333;P21333-2	P21333	FTVDAKHGG	0.307	1796.4
	GDLTLYQSNTILRHLG	2.56982	-1.83884	P09211	P09211	LYQSNTILR	0.377	849.87
	GDLEFMNEQKLNRYPA	1.71069	-1.62083	Q9BXS4	Q9BXS4	FMNEQKLNR	0.351	1119.58
	EPSRGINPDEAVAYG	5.31913	-1.55088	P11021	P11021	INPDEAVAY	0.466	322.04
	ESGVLSLDRVESVFET	1.91973	-1.5368	Q9Y4L1;Q9Y4L1-2	Q9Y4L1	LSLDRVESV	0.525	170.38
	LKVLKPDTTYQVKVQ	3.98477	-1.45095	Q92673	Q92673	LKPDTTYQV	0.525	170.77
	NKKDLRNDEHTRRELA	3.1202	-1.33222	P61586	P61586	LRNDEHTRR	0.43	476.95
	LSKVWRDQHFVKIQ	2.50523	-1.29573	P02786	P02786	VWRDQHFVK	0.44	429.55
	VDDTQFVRFDSDAASQ	4.95019	-1.23707	P01891;P01892;P04439;P05534;P10314;P10316;P13746;P13746-2;P16188;P16189;P16190;P18462;P30443;P30447;P30450;P30453;P30455;P30456;P30457;P30459;P30512	P01891	VRFDSDAAS	0.523	175.27
	VDENMVIDETLDVK	1.95272	-1.18194	Q06481;Q06481-2;Q06481-3;Q06481-4;Q06481-5;Q06481-6	Q06481	MVIDETLDV	0.544	138.61
	KSWITFDLKNKE*	4.04162	-1.13406	P01730	P01730	ITFDLKNKE	0.53	162.31
	ENIYPDSQIPRHY	3.77721	-1.04984	Q10472	Q10472	IYPDSQIPR	0.499	224.83
	VIMITGDNKGTAVA	3.25605	-0.791218	P16615;P16615-2;P16615-3;P16615-4;P16615-5	P16615	ITGDNKGTA	0.548	132.42
	NQKGHSGLQPRGFLS	3.65913	-0.693856	P01912;P20039;Q5Y7A7;Q95IE3;Q9GIY3	P01912	SGLQPRGFL	0.112	14883.6
	APGKGILAADESTGSIA	2.66097	-0.59593	P04075;P04075-2	P04075	LAADESTGS	0.424	506.78
DMH	AANNLREDYKFHHTF	3.30384	0.691579	P13667	P13667	LREDYKFHH	0.412	580.75
	IFDNKAHSGKI	4.00766	0.763428	Q8IZK6;Q8IZK6-2	Q8IZK6	IIFDNKAHS	0.575	99.44
	DKLMIEMDGTENKSK	1.95835	0.899937	P06733	P06733	IEMDGTENK	0.522	177.17
	RVVMRVDFNVPMKNNQ	4.03702	0.953637	P00558	P00558	MRVDFNVPM	0.606	71.31
	IRTIELDGKTIKL	3.3019	0.961778	P62820;P62820-3;Q9H0U4	P62820	IELDGKTIK	0.626	56.94
	EKLSLNLDHKSRIFQN	3.90642	1.01538	O60568	O60568	LNLDHKSRI	0.627	56.45
	ETVITVDTKAAGKG	3.26046	1.13159	P21333;P21333-2	P21333	ITVDTKAAG	0.536	152.17
	LPEEIQRDILLEKKK	1.54416	1.19592	P33908;P33908-2	P33908	IQRDILLEK	0.508	204.66
	KSINPDEAVAYG	4.45515	1.20733	P0DMV8;P0DMV8-2;P0DMV9;P11142;P11142-2;P17066;P34931;P54652	P0DMV8	INPDEAVAY	0.482	270.23
	VTAIHIDPATHRQ	5.86051	1.23288	P49327	P49327	IHIDPATHR	0.646	46.17
	IDQINTDLNLERSHAQ	4.98041	1.25467	P35579;P35579-2	P35579	INTDLNLER	0.538	148.81
	VPDVLVADPPIARLS	2.03677	1.36308	Q14697;Q14697-2	Q14697	LVADPPIAR	0.651	43.55
	VSGVALDPKNNLVIF	3.38561	1.41457	P19021;P19021-2;P19021-3;P19021-4;P19021-5;P19021-6	P19021	VALDPKNNL	0.526	168.8
	KIYLDENYERIN	3.41794	1.44867	Q9NQX7;Q9NQX7-2;Q9NQX7-3	Q9NQX7	IYLDENYER	0.567	108.43
	SNALEPDFKATSIT	4.1501	1.49195	Q14118	Q14118	LEPDFKATS	0.372	892.04
	VIKVFNDMKVRKSSTPE	5.95046	1.52888	P23528	P23528	VFNDMKVRK	0.553	126.04
	ITGTLRKDKTLLRDEKK	4.22294	1.57842	Q9Y490	Q9Y490	LRKDKTLLR	0.591	83.61
	TTQLTADSHPSYHTD	2.57302	1.6113	Q9H3Z4	Q9H3Z4	LTADSHPSY	0.446	400.45
	NTVIHLDQALARMR	1.74306	1.6534	Q15154;Q15154-2	Q15154	IHLDQALAR	0.69	28.51
	KTTIFTDAKESSTV	7.0152	1.73701	Q15370;Q15370-2	Q15370	IFTDAKESS	0.528	164.95
	RSIQVDGKTIKAQ	4.94765	1.79957	P62491;P62491-2;Q15907;Q15907-2	P62491	IQVDGKTIK	0.575	99.29
	LNTILPDARDPAFK	4.06592	1.83803	P11279;P11279-2	P11279	ILPDARDPA	0.519	181.57
	DPKRTIAQDYG	7.31245	1.87569	Q06830	Q06830	IAQDYGVLK	0.605	71.42
	EVVEIDGKQVQQKDVT	4.50076	1.93638	Q9NU53	Q9NU53	VEIDGKQVQ	0.452	376.14
	YEHIVADDRFTKSIS	1.19253	2.33605	P48449;P48449-2;P48449-3	P48449	IVADDRFTK	0.585	89.25
	DYVEINIDHKFHRHL	1.19411	2.55991	Q00341;Q00341-2	Q00341	INIDHKFHR	0.59	84.76
	AEREIVRDIKEKL	1.77626	2.57995	A5A3E0;P0CG38;P0CG39;P60709;P60712;P62736;P63261;P63267;P63267-2;P68032;P68133;Q6S8J3	A5A3E0	IVRDIKEKL	0.623	58.79
	KQLNIAYDVTYSLACV	2.98409	2.60419	P32248	P32248	IAYDVTYSL	0.524	172.38
	YNMVIREDNQTNRLQ	1.30983	2.72364	P63092;P63092-2;P63092-3;P63092-4;Q5JWF2;Q5JWF2-2	P63092	IREDNQTNR	0.437	441.98
	AGKILSDDVPIRDYR	8.67722	2.78637	P54725;P54725-2;P54725-3	P54725	ILSDDVPIR	0.633	52.88
	NTPILVDGKDVMPEVN	4.9	2.80636	P06744;P06744-2	P06744	ILVDGKDVM	0.535	153.45
	LPLVVEDKVEGYKKT	1.85372	2.96588	P36578	P36578	VVEDKVEGY	0.492	245.09
	DRLSILLDQVAEMQDEL	2.64434	3.31231	Q9NTJ5;Q9NTJ5-2	Q9NTJ5	ILLDQVAEM	0.568	107.26
	IIEPSLRQLAQK	1.98655	3.4005	P62987	P62987	IEPSLRQLA	0.493	242.47
	RETSLLFDPKTSSASDK	2.52634	3.42463	Q6P179;Q6P179-2;Q6P179-3	Q6P179	LLFDPKTSS	0.48	276.62
	IGQGYLIKDGKLIKNNAS	9.88918	3.44199	P39023	P39023	LIKDGKLIK	0.573	101.07
	LETLTPDTQYEFQVR	1.9811	3.49114	P14784	P14784	LTPDTQYEF	0.33	1403.43
	KDVFRDPALKRKA	2.78367	3.53504	P61353	P61353	VFRDPALKR	0.66	39.74
	VVGQFIQDVKNSRSTDS	2.06162	3.61081	Q86VP6;Q86VP6-2	Q86VP6	FIQDVKNSR	0.52	179.98
	RKMKLPGRENKT	2.85364	3.65805	Q07020;Q07020-2	Q07020	MKLPGRENK	0.154	9476.93
	ISVLYGDEEVPRSPF	1.96634	3.67815	P21333;P21333-2	P21333	LYGDEEVPR	0.451	380.96
	AAVQAAEVKVDGSEPK	1.96801	3.69574	Q15046	Q15046	VKVDGSEPK	0.436	448.71
	IVQAEGEAEAAK	1.95955	3.72396	Q99623	Q99623	IVQAEGEAE	0.192	6275.61
	SMAASGNLGHTPFVDEL	1.96237	3.94739	P22695	P22695	MAASGNLGH	0.163	8563.53
	GPGIVGNVLVDPSARIGQN	1.98225	4.13905	Q9Y5P6;Q9Y5P6-2	Q9Y5P6	VLVDPSARI	0.596	79.11
	WQGLIVPDNPPYDKGAF	1.95911	4.16453	P68036;P68036-3	P68036	IVPDNPPYD	0.382	801.31
	SPGTLIEDSKVEVNNLN	1.9079	4.17965	Q13542	Q13542	LIEDSKVEV	0.49	249.63
	LNDMYGDYKYTYWACG	3.23532	4.23065	P53985	P53985	MYGDYKYTY	0.375	860.66
	ERGEKLAIDYGIKFLETS	3.04866	4.30689	Q92930	Q92930	LAIDYGIKF	0.559	118.38
	SGRGGNFGFGDSRGGGGNFGPGPGSNF	1.96421	4.33825	P22626;P22626-2	P22626	GFGDSRGGG	0.108	15596.7
	ARMITIDGKQIKLQ	2.01406	4.43997	P61019;P61019-2	P61019	ITIDGKQIK	0.631	54.15
	IPPHATLVFDVELLKLE	3.035	4.47995	P62942	P62942	LVFDVELLK	0.46	346.04
	IPGMVVVADKTSELYQ	3.21758	4.50951	Q8NHP8	Q8NHP8	VVADKTSEL	0.533	155.67
	FGRFASFEAQGALANIAVDKAN*	1.96349	4.63733	P01903	P01903	ALANIAVDK	0.221	4585.94
	FANNILTDELFKRTIQ	1.92316	4.65383	Q9BXR5	Q9BXR5	ILTDELFKR	0.523	173.52
	EEADIREDDNIAIIDVP	3.06249	4.68652	O43736;O43736-2	O43736	IREDDNIAI	0.478	283.63
	AAPEEHDSPTEASQPIVEEEETKTFK	1.95916	4.71928	Q9H0S4;Q9H0S4-2	Q9H0S4	IVEEEETKT	0.184	6808.6
	SGKVSADNTVGRFL	3.20041	4.81367	O00303	O00303	VSADNTVGR	0.583	90.94
	SPDDPSRYISPDQLADLYKS	3.04971	4.84825	P06733;P06733-2	P06733	ISPDQLADL	0.368	936.3
	SPAKLLLQMDSSATAYGST	3.25973	4.94511	P04114	P04114	LQMDSSATA	0.509	203.07
	FGDEVFNDPKVLKSYY	1.97428	5.01093	P11047	P11047	VFNDPKVLK	0.497	231.51
	NKQSLTMDPVVKSKEIE	3.25377	5.04848	P34932	P34932	LTMDPVVKS	0.611	67.54
	LPGGIVTDETLSFIQK	9.08233	5.15246	Q9NPH3	Q9NPH3	IVTDETLSF	0.579	95.48
	DENQLLVADVKRLGKQN	3.22807	5.26705	O75558	O75558	LVADVKRLG	0.596	78.92
	INRRMADDNKLFREEFN	1.98419	5.30917	P18433;P18433-2;P18433-3;P18433-4	P18433	MADDNKLFR	0.475	291.7
	LLSFVRDLNQYRADIK	2.36393	5.3368	P02786	P02786	FVRDLNQYR	0.555	123.87
	ELQTIIRDKTASRGDF	3.25066	5.42131	Q96BW1;Q96BW1-2;Q96BW1-3	Q96BW1	IIRDKTASR	0.601	75.03
	EPKEDLPVITIDPASPQSP	7.81561	5.58142	P19634	P19634	ITIDPASPQ	0.466	322.55
	SLKLQASNVTNKND	3.24297	5.58941	Q9UKM9;Q9UKM9-2	Q9UKM9	LQASNVTNK	0.293	2109.43
	RSIVTDLVSQMDPHGR	3.23784	5.83198	O60313;O60313-2	O60313	IVTDLVSQM	0.529	163.04
	APPGEFNEVFNDVRLLLNNDN	1.87235	5.896	P47755;P47755-2;P52907	P47755	VFNDVRLLL	0.512	196.78
	RQKLIAQDYKVSYS	2.59341	6.13189	Q92896;Q92896-2;Q92896-3	Q92896	IAQDYKVSY	0.611	67.05
	VRGEVAPDAKSFVLNLG	3.07786	6.36506	P09382	P09382	VAPDAKSFV	0.481	273.33
	ASASGAMAKHEQILVLD	13.9623	6.4339	Q9P0L0;Q9P0L0-2	Q9P0L0	MAKHEQILV	0.173	7654.8
	YAGKILNDDTALKEYK	11.965	6.4937	P54727	P54727	ILNDDTALK	0.636	51.55
	HPHFLNADPVLAEAVT	3.21218	6.5104	Q8WTV0;Q8WTV0-2;Q8WTV0-3;Q8WTV0-4;Q8WTV0-5	Q8WTV0	LNADPVLAE	0.469	311.77
	EPENEISSDCNHLLWNYK	3.20808	6.60091	Q92896;Q92896-2	Q92896	ISSDCNHLL	0.466	322.2
	NKTGAAPIIDVVRSGYYK	11.407	6.60731	P46776	P46776	PIIDVVRSG	0.324	1494.34
	DPKEQEVLIDEQLHSPE	3.24863	6.7394	Q14114;Q14114-2;Q14114-3;Q14114-4	Q14114	VLIDEQLHS	0.414	567.32
	IPGIMNDEKFNLK	11.2515	6.8601	Q8TDQ0;Q8TDQ0-2	Q8TDQ0	IMNDEKFNL	0.583	91.26
	IPEMFADTRETETV	12.293	6.93728	P53992	P53992	MFADTRETE	0.503	215.85
	RLFDLRADQELLMYSHDN	7.59785	7.02248	P62879;P62879-2	P62879	LRADQELLM	0.561	115.54
	ANQILVLDGKLLRTEPA	9.05316	7.11959	P52848	P52848	LVLDGKLLR	0.647	45.8
	AAKILADATAKMVEA	8.79563	7.14299	Q9Y490	Q9Y490	ILADATAKM	0.65	44.08
	ISPMVMDAKAVAGNI	5.72425	7.27329	P18206;P18206-2	P18206	MVMDAKAVA	0.588	86.39
	LPSQHNDIIRDALGQRYS	3.25865	7.289	Q14697;Q14697-2	Q14697	IIRDALGQR	0.459	348.41
	TSEVIEDEKQFYSKAK	11.5537	7.29809	Q9BV86;Q9BV86-2	Q9BV86	VIEDEKQFY	0.5	222.41
	APPEVVMDPALAAQYEH	8.73164	7.46107	P62826	P62826	VVMDPALAA	0.605	71.75
	APGIILLDEATSALDTS	7.73826	7.51777	Q9NP58;Q9NP58-4	Q9NP58	ILLDEATSA	0.56	116.86
	DLLVRTQNSWTQDGMNS	3.25927	7.74049	O60512	O60512	WTQDGMNSL	0.222	4515.33
	EAYALGLDTKNYFKDLPK	9.21061	7.81093	P48449;P48449-3	P48449	LGLDTKNYF	0.484	267.16
	IRKLLVLDPQQRLAAA	3.2663	7.93176	Q8N2I9;Q8N2I9-2;Q8N2I9-3;Q8N2I9-4	Q8N2I9	LVLDPQQRL	0.633	52.95
	VADIEVDGKQVE	8.70127	7.95872	P61586;P62745	P61586	IEVDGKQVE	0.497	230.45
	QANELTLMVMSSIFVLIP	3.25214	8.25348	Q9GZK6	Q9GZK6	MVMSSIFVL	0.204	5512.67
	SQILILKDGKMVQKGTY	17.1427	8.53049	O15439;O15439-2;O15439-3;O15439-4	O15439	ILKDGKMVQ	0.569	106.31
	VPLLVVDNKQEIAE	11.3953	8.78172	P53621;P53621-2	P53621	LVVDNKQEI	0.552	127.91
	KPGAIVIDCGINYVPDDK	12.8042	9.02264	P11586	P11586	IVIDCGINY	0.527	166.15
	SKADIFVDPVLHTACA	12.7753	9.93488	Q92896;Q92896-2;Q92896-3	Q92896	IFVDPVLHT	0.553	126.12
Epitopes derived from the PLAtEAU algorithm found as enriched in samples expressing low HLA-DM levels when compared to those with high HLA-DM expression. The amino acid sequence for each epitope is indicated as they are the -Log of the p value of the t-test and the fold difference between samples expressed as log2. The Uniprot IDs and estimated binding parameters (NetPanMHCII).
